# Supplementary material for: Crystal structure of cis-2-(2-carb­oxy­cyclo­prop­yl)glycine (CCG-III) monohydrate
Source: Acta Crystallogr E Crystallogr Commun. 2015 Jun 24;71(Pt 7):844–6. doi: 10.1107/S2056989015011500 (PMC4518997; doi:10.1107/S2056989015011500)
Supplement: Supplementary file 1 [file e-71-00844-sup1.cif]

##############################################################################
#                                                                            #
# This CIF contains the data in a paper accepted for publication in          #
# Acta Crystallographica Section E. It conforms to the requirements of       #
# Notes for Authors for Acta Crystallographica Section E, and has been       #
# peer reviewed under the auspices of the IUCr Commission on Journals.       #
#                                                                            #
# Full details of the Crystallographic Information File format               #
# are given in the paper "The Crystallographic Information File (CIF):       #
# a New Standard Archive File for Crystallography" by S. R. Hall, F. H.      #
# Allen and I. D. Brown [Acta Cryst. (1991), A47, 655-685].                  #
#                                                                            #
# The current version of the core CIF dictionary is obtainable from          #
# ftp://ftp.iucr.org/pub/cif_core.dic.                                       #
#                                                                            #
# Software is freely available for graphical display of the structure(s)     #
# in this CIF. For information consult the CIF software page                 #
# http://www.iucr.org/resources/cif/software.                                #
#                                                                            #
# This file may be used for bona fide research purposes within the           #
# scientific community so long as proper attribution is given to the journal # 
# article from which it was obtained.                                        #
#                                                                            #
##############################################################################
data_I
_audit_creation_method     SHELXL-97
_chemical_name_systematic
;\
(\a<i>R</i>,1<i>R</i>,2<i>S</i>)-<i>rel</i>-\a-Amino-2-\
carboxycyclopropaneacetic acid  monohydrate
;
_chemical_name_common
;
<i>cis</i>-2-(2-Carboxycyclopropyl)glycine monohydrate
;
_chemical_formula_moiety     'C6 H9 N O4, H2 O'
_chemical_formula_sum     'C6 H11 N O5'
_chemical_formula_iupac     'C6 H9 N O4, H2 O'
_chemical_formula_weight     177.16
_chemical_melting_point     ?
_symmetry_cell_setting     monoclinic
_symmetry_space_group_name_H-M     'P 21'
loop_
    _symmetry_equiv_pos_as_xyz
    'x, y, z'
    '-x, y+1/2, -z'
_cell_length_a     8.9688(8)
_cell_length_b     8.0063(8)
_cell_length_c     10.9628(10)
_cell_angle_alpha     90.00
_cell_angle_beta     106.015(4)
_cell_angle_gamma     90.00
_cell_volume     756.65(12)
_cell_formula_units_Z     4
_cell_measurement_reflns_used     5577
_cell_measurement_theta_min     4
_cell_measurement_theta_max     61
_cell_measurement_temperature     100(2)
_exptl_crystal_description     'plate'
_exptl_crystal_colour     'colorless'
_exptl_crystal_size_max     0.37
_exptl_crystal_size_mid     0.32
_exptl_crystal_size_min     0.10
_exptl_crystal_density_diffrn     1.555
_exptl_crystal_density_meas     ?
_exptl_crystal_density_method     'not measured'
_exptl_crystal_F_000     376
_exptl_absorpt_coefficient_mu     1.184
_exptl_absorpt_correction_type     multi-scan
_exptl_absorpt_process_details
;
(SADABS; Bruker, 2005)
;
_exptl_absorpt_correction_T_min     0.6685
_exptl_absorpt_correction_T_max     0.8908
_exptl_special_details     ?
_diffrn_ambient_temperature     100(2)
_diffrn_radiation_type     CuK\a
_diffrn_radiation_wavelength     1.54178
_diffrn_radiation_source     'fine-focus sealed tube'
_diffrn_radiation_monochromator     graphite
_diffrn_measurement_device_type     'Bruker APEXII CCD detector'
_diffrn_measurement_method     '\w scans'
_diffrn_detector_area_resol_mean     ?
_diffrn_reflns_number     6086
_diffrn_reflns_av_R_equivalents     0.0177
_diffrn_reflns_av_sigmaI/netI     0.0164
_diffrn_reflns_theta_min     4.20
_diffrn_reflns_theta_max     60.95
_diffrn_reflns_theta_full     60.95
_diffrn_measured_fraction_theta_max     0.980
_diffrn_measured_fraction_theta_full     0.980
_diffrn_reflns_limit_h_min     -10
_diffrn_reflns_limit_h_max     9
_diffrn_reflns_limit_k_min     -8
_diffrn_reflns_limit_k_max     9
_diffrn_reflns_limit_l_min     0
_diffrn_reflns_limit_l_max     12
_diffrn_standards_number     ?
_diffrn_standards_interval_count     ?
_diffrn_standards_interval_time     ?
_diffrn_standards_decay_%     ?
_refine_special_details
;
Refinement of <i>F</i>^2^ against ALL reflections. The weighted <i>R</i>-factor
<i>wR</i> and goodness of fit <i>S</i> are based on <i>F</i>^2^, conventional
<i>R</i>-factors <i>R</i> are based on <i>F</i>, with <i>F</i> set to zero for
negative <i>F</i>^2^. The threshold expression of <i>F</i>^2^ >
\s(<i>F</i>^2^) is used only for calculating <i>R</i>-factors(gt) <i>etc</i>.
and is not relevant to the choice of reflections for refinement.
<i>R</i>-factors based on <i>F</i>^2^ are statistically about twice as large
as those based on <i>F</i>, and <i>R</i>- factors based on ALL data will be
even larger.
;
_reflns_number_total     2164
_reflns_number_gt     2154
_reflns_threshold_expression     I>2\s(I)
_refine_ls_structure_factor_coef     Fsqd
_refine_ls_matrix_type     full
_refine_ls_R_factor_all     0.0210
_refine_ls_R_factor_gt     0.0209
_refine_ls_wR_factor_gt     0.0549
_refine_ls_wR_factor_ref     0.0549
_refine_ls_goodness_of_fit_ref     1.063
_refine_ls_restrained_S_all     1.063
_refine_ls_number_reflns     2164
_refine_ls_number_parameters     305
_refine_ls_number_restraints     1
_refine_ls_hydrogen_treatment     refall
_refine_ls_weighting_scheme     calc
_refine_ls_weighting_details
         'calc w=1/[\s^2^(Fo^2^)+(0.0523P)^2^+0.0652P] where P=(Fo^2^+2Fc^2^)/3'
_atom_sites_solution_hydrogens     difmap
_atom_sites_solution_primary     direct
_atom_sites_solution_secondary     difmap
_refine_ls_shift/su_max     0.000
_refine_ls_shift/su_mean     0.000
_refine_diff_density_max     0.148
_refine_diff_density_min     -0.156
_refine_ls_extinction_method     none
_refine_ls_extinction_coef     ?
_refine_ls_abs_structure_details
;
Flack (1983), 836 Friedel pairs
;
_refine_ls_abs_structure_Flack     0.57(15)
loop_
    _atom_type_symbol
    _atom_type_description
    _atom_type_scat_dispersion_real
    _atom_type_scat_dispersion_imag
    _atom_type_scat_source
    'C' 'C' 0.0181 0.0091
                         'International Tables Vol C Tables 4.2.6.8 and 6.1.1.4'
    'H' 'H' 0.0000 0.0000
                         'International Tables Vol C Tables 4.2.6.8 and 6.1.1.4'
    'N' 'N' 0.0311 0.0180
                         'International Tables Vol C Tables 4.2.6.8 and 6.1.1.4'
    'O' 'O' 0.0492 0.0322
                         'International Tables Vol C Tables 4.2.6.8 and 6.1.1.4'
_computing_data_collection
;
APEX2  (Bruker, 2005)
;
_computing_cell_refinement
;
SAINT  (Bruker, 2005)
;
_computing_data_reduction
;
SAINT  (Bruker, 2005)
;
_computing_structure_solution
;
SHELXTL (Sheldrick, 2008)
;
_computing_structure_refinement
;
SHELXL97 (Sheldrick, 2008)
;
_computing_molecular_graphics
;
SHELXTL (Sheldrick, 2008)
;
_computing_publication_material
;
SHELXTL (Sheldrick, 2008)
;
loop_
    _atom_site_type_symbol
    _atom_site_label
    _atom_site_fract_x
    _atom_site_fract_y
    _atom_site_fract_z
    _atom_site_U_iso_or_equiv
    _atom_site_adp_type
    _atom_site_calc_flag
    _atom_site_occupancy
    _atom_site_disorder_assembly
    _atom_site_disorder_group
    O O1 0.16905(12) -0.14281(15) 0.09397(9) 0.0171(3) Uani d 1 . .
    O O2 0.16680(12) -0.14746(15) -0.11118(10) 0.0182(3) Uani d 1 . .
    O O3 0.17732(12) 0.43933(15) 0.13921(10) 0.0179(3) Uani d 1 . .
    O O4 0.36153(14) 0.61213(15) 0.11160(11) 0.0187(3) Uani d 1 . .
    N N1 0.10810(17) 0.18398(19) -0.14010(12) 0.0163(3) Uani d 1 . .
    C C1 0.34487(17) 0.1610(2) 0.03879(15) 0.0167(3) Uani d 1 . .
    C C2 0.40767(18) 0.3278(2) 0.10039(15) 0.0169(3) Uani d 1 . .
    C C3 0.42184(19) 0.1692(3) 0.17765(16) 0.0203(4) Uani d 1 . .
    C C4 0.17508(18) 0.1174(2) -0.00932(14) 0.0147(4) Uani d 1 . .
    C C5 0.16579(16) -0.0746(2) -0.01143(14) 0.0143(4) Uani d 1 . .
    C C6 0.30359(18) 0.4620(2) 0.11880(14) 0.0139(4) Uani d 1 . .
    H H1A 0.150(2) 0.128(3) -0.1987(17) 0.020(5) Uiso d 1 . .
    H H1B 0.010(3) 0.166(3) -0.1641(18) 0.029(5) Uiso d 1 . .
    H H1C 0.131(3) 0.303(4) -0.143(2) 0.050(7) Uiso d 1 . .
    H H4 0.297(3) 0.681(4) 0.115(2) 0.044(7) Uiso d 1 . .
    H H1 0.407(2) 0.114(2) -0.0118(16) 0.020(5) Uiso d 1 . .
    H H2 0.499(2) 0.364(2) 0.0793(15) 0.017(4) Uiso d 1 . .
    H H3A 0.522(2) 0.127(3) 0.2107(17) 0.020(4) Uiso d 1 . .
    H H3B 0.354(2) 0.154(3) 0.2312(15) 0.017(4) Uiso d 1 . .
    H H4A 0.1176(17) 0.159(3) 0.0430(14) 0.006(4) Uiso d 1 . .
    O O1W 0.15198(15) -0.01307(17) 0.32148(12) 0.0218(3) Uani d 1 . .
    H H1WA 0.152(3) -0.106(3) 0.352(2) 0.038(7) Uiso d 1 . .
    H H1WB 0.149(2) -0.042(3) 0.246(2) 0.034(6) Uiso d 1 . .
    O O1A 0.81679(12) 1.13479(15) 0.40666(10) 0.0161(3) Uani d 1 . .
    O O2A 0.86473(13) 1.14792(16) 0.61824(10) 0.0175(3) Uani d 1 . .
    O O3A 0.80378(12) 0.55765(16) 0.36274(10) 0.0177(3) Uani d 1 . .
    O O4A 0.63822(12) 0.38208(15) 0.41642(10) 0.0162(3) Uani d 1 . .
    N N1A 0.92671(16) 0.8177(2) 0.64801(12) 0.0142(3) Uani d 1 . .
    C C1A 0.66918(17) 0.8314(2) 0.49476(14) 0.0144(4) Uani d 1 . .
    C C2A 0.59847(17) 0.6653(2) 0.44103(14) 0.0156(3) Uani d 1 . .
    C C3A 0.56440(18) 0.8249(2) 0.36381(16) 0.0173(4) Uani d 1 . .
    C C4A 0.83802(17) 0.8786(2) 0.51986(14) 0.0133(4) Uani d 1 . .
    C C5A 0.84454(16) 1.0708(2) 0.51702(14) 0.0129(4) Uani d 1 . .
    C C6A 0.69085(18) 0.5329(2) 0.40323(13) 0.0149(4) Uani d 1 . .
    H H1AA 0.892(2) 0.864(3) 0.710(2) 0.028(5) Uiso d 1 . .
    H H1AB 1.025(2) 0.842(3) 0.6644(16) 0.018(4) Uiso d 1 . .
    H H1AC 0.917(2) 0.703(3) 0.6570(18) 0.024(5) Uiso d 1 . .
    H H4AA 0.709(3) 0.295(3) 0.404(2) 0.044(6) Uiso d 1 . .
    H H1AD 0.6284(17) 0.868(2) 0.5597(16) 0.008(4) Uiso d 1 . .
    H H2A 0.522(2) 0.630(2) 0.4774(15) 0.013(4) Uiso d 1 . .
    H H3AA 0.6122(17) 0.830(3) 0.2982(15) 0.006(4) Uiso d 1 . .
    H H3AB 0.465(2) 0.868(2) 0.3501(14) 0.011(4) Uiso d 1 . .
    H H4AB 0.8848(19) 0.827(3) 0.4588(16) 0.016(4) Uiso d 1 . .
    O O1WA 0.79114(15) 1.00902(16) 0.16619(12) 0.0216(3) Uani d 1 . .
    H H1WC 0.796(3) 1.099(3) 0.130(2) 0.041(7) Uiso d 1 . .
    H H1WD 0.804(3) 1.030(3) 0.241(2) 0.041(7) Uiso d 1 . .
loop_
    _atom_site_aniso_label
    _atom_site_aniso_U_11
    _atom_site_aniso_U_22
    _atom_site_aniso_U_33
    _atom_site_aniso_U_12
    _atom_site_aniso_U_13
    _atom_site_aniso_U_23
    O1 0.0227(6) 0.0139(7) 0.0160(6) 0.0011(5) 0.0077(4) 0.0020(5)
    O2 0.0242(6) 0.0144(7) 0.0163(6) 0.0019(5) 0.0061(4) -0.0010(5)
    O3 0.0197(6) 0.0162(7) 0.0203(6) -0.0010(5) 0.0093(5) -0.0007(5)
    O4 0.0202(6) 0.0130(7) 0.0240(6) -0.0006(5) 0.0082(5) -0.0009(5)
    N1 0.0187(8) 0.0155(9) 0.0154(7) 0.0016(7) 0.0057(6) 0.0006(6)
    C1 0.0181(8) 0.0125(9) 0.0217(8) 0.0024(7) 0.0090(6) 0.0006(8)
    C2 0.0145(7) 0.0144(9) 0.0217(8) -0.0031(7) 0.0051(6) 0.0013(7)
    C3 0.0160(8) 0.0160(9) 0.0258(9) -0.0004(8) 0.0006(7) 0.0015(8)
    C4 0.0188(8) 0.0143(10) 0.0129(8) 0.0016(7) 0.0075(7) 0.0003(6)
    C5 0.0116(7) 0.0148(10) 0.0164(9) 0.0006(7) 0.0036(6) -0.0009(7)
    C6 0.0180(9) 0.0130(9) 0.0098(7) -0.0023(7) 0.0022(6) 0.0011(6)
    O1W 0.0361(7) 0.0127(7) 0.0171(6) 0.0008(6) 0.0081(5) -0.0008(5)
    O1A 0.0212(6) 0.0127(7) 0.0160(5) 0.0013(5) 0.0080(4) 0.0014(5)
    O2A 0.0230(6) 0.0144(6) 0.0145(5) 0.0006(5) 0.0039(4) -0.0032(5)
    O3A 0.0196(6) 0.0160(7) 0.0203(6) -0.0017(5) 0.0099(5) -0.0011(5)
    O4A 0.0178(5) 0.0092(7) 0.0228(6) -0.0013(5) 0.0074(5) 0.0003(5)
    N1A 0.0147(7) 0.0116(9) 0.0170(7) 0.0001(6) 0.0057(6) -0.0005(6)
    C1A 0.0184(8) 0.0107(9) 0.0159(8) 0.0015(7) 0.0076(6) 0.0018(7)
    C2A 0.0143(8) 0.0151(9) 0.0177(7) -0.0001(7) 0.0050(6) 0.0011(7)
    C3A 0.0144(8) 0.0155(10) 0.0215(8) 0.0015(7) 0.0044(7) 0.0006(7)
    C4A 0.0154(8) 0.0112(10) 0.0140(8) 0.0005(7) 0.0052(6) -0.0006(6)
    C5A 0.0101(7) 0.0131(10) 0.0166(9) 0.0004(7) 0.0056(6) 0.0011(7)
    C6A 0.0155(8) 0.0163(10) 0.0108(7) -0.0012(7) 0.0000(6) 0.0015(7)
    O1WA 0.0342(7) 0.0147(7) 0.0160(6) 0.0014(6) 0.0068(5) -0.0003(6)
_geom_special_details
;
All e.s.d.'s (except the e.s.d. in the dihedral angle between two l.s. planes)
are estimated using the full covariance matrix. The cell e.s.d.'s are taken
into account individually in the estimation of e.s.d.'s in distances, angles
and torsion angles; correlations between e.s.d.'s in cell parameters are only
used when they are defined by crystal symmetry. An approximate (isotropic)
treatment of cell e.s.d.'s is used for estimating e.s.d.'s involving l.s.
planes.
;
loop_
    _geom_bond_atom_site_label_1
    _geom_bond_atom_site_label_2
    _geom_bond_site_symmetry_2
    _geom_bond_distance
    _geom_bond_publ_flag
    O1 C5 . 1.271(2) ?
    O2 C5 . 1.2417(19) ?
    O3 C6 . 1.2270(19) ?
    O4 C6 . 1.320(2) ?
    O4 H4 . 0.81(3) ?
    N1 C4 . 1.492(2) ?
    N1 H1A . 0.94(2) ?
    N1 H1B . 0.86(2) ?
    N1 H1C . 0.98(3) ?
    C1 C2 . 1.532(3) ?
    C1 C3 . 1.489(2) ?
    C1 C4 . 1.509(2) ?
    C1 H1 . 0.963(19) ?
    C2 C3 . 1.512(3) ?
    C2 C6 . 1.473(2) ?
    C2 H2 . 0.953(18) ?
    C3 H3A . 0.93(2) ?
    C3 H3B . 0.965(18) ?
    C4 C5 . 1.539(2) ?
    C4 H4A . 0.932(17) ?
    O1W H1WA . 0.82(3) ?
    O1W H1WB . 0.86(2) ?
    O1A C5A . 1.273(2) ?
    O2A C5A . 1.239(2) ?
    O3A C6A . 1.2289(19) ?
    O4A C6A . 1.319(2) ?
    O4A H4AA . 0.98(3) ?
    N1A C4A . 1.492(2) ?
    N1A H1AA . 0.90(2) ?
    N1A H1AB . 0.87(2) ?
    N1A H1AC . 0.93(2) ?
    C1A C2A . 1.520(3) ?
    C1A C3A . 1.484(2) ?
    C1A C4A . 1.510(2) ?
    C1A H1AD . 0.933(17) ?
    C2A C3A . 1.516(2) ?
    C2A C6A . 1.474(3) ?
    C2A H2A . 0.925(17) ?
    C3A H3AA . 0.934(16) ?
    C3A H3AB . 0.929(18) ?
    C4A C5A . 1.541(2) ?
    C4A H4AB . 0.976(19) ?
    O1WA H1WC . 0.83(3) ?
    O1WA H1WD . 0.81(2) ?
loop_
    _geom_angle_atom_site_label_1
    _geom_angle_atom_site_label_2
    _geom_angle_atom_site_label_3
    _geom_angle_site_symmetry_1
    _geom_angle_site_symmetry_3
    _geom_angle
    _geom_angle_publ_flag
    C6 O4 H4 . . 108.5(19) ?
    C4 N1 H1A . . 110.8(12) ?
    C4 N1 H1B . . 110.0(14) ?
    C4 N1 H1C . . 110.3(14) ?
    H1A N1 H1B . . 106.2(19) ?
    H1A N1 H1C . . 108.4(19) ?
    H1B N1 H1C . . 111(2) ?
    C2 C1 H1 . . 113.3(11) ?
    C3 C1 C2 . . 60.03(12) ?
    C3 C1 C4 . . 120.41(14) ?
    C3 C1 H1 . . 115.3(10) ?
    C4 C1 C2 . . 124.66(14) ?
    C4 C1 H1 . . 113.3(10) ?
    C1 C2 H2 . . 113.0(11) ?
    C3 C2 C1 . . 58.57(11) ?
    C3 C2 H2 . . 116.3(11) ?
    C6 C2 C1 . . 121.77(14) ?
    C6 C2 C3 . . 119.62(14) ?
    C6 C2 H2 . . 115.7(11) ?
    C1 C3 C2 . . 61.40(11) ?
    C1 C3 H3A . . 120.3(11) ?
    C1 C3 H3B . . 115.1(10) ?
    C2 C3 H3A . . 116.6(12) ?
    C2 C3 H3B . . 118.6(12) ?
    H3A C3 H3B . . 114.6(15) ?
    N1 C4 C1 . . 110.69(13) ?
    N1 C4 C5 . . 109.68(13) ?
    N1 C4 H4A . . 108.6(10) ?
    C1 C4 C5 . . 106.36(14) ?
    C1 C4 H4A . . 112.3(10) ?
    C5 C4 H4A . . 109.2(12) ?
    O1 C5 C4 . . 115.33(14) ?
    O2 C5 O1 . . 126.49(17) ?
    O2 C5 C4 . . 117.97(14) ?
    O3 C6 O4 . . 122.97(16) ?
    O3 C6 C2 . . 124.64(16) ?
    O4 C6 C2 . . 112.39(14) ?
    H1WA O1W H1WB . . 99(2) ?
    C6A O4A H4AA . . 111.5(14) ?
    C4A N1A H1AA . . 111.9(13) ?
    C4A N1A H1AB . . 111.6(12) ?
    C4A N1A H1AC . . 112.4(11) ?
    H1AA N1A H1AB . . 107.1(18) ?
    H1AA N1A H1AC . . 105(2) ?
    H1AB N1A H1AC . . 108.5(19) ?
    C2A C1A H1AD . . 111.2(10) ?
    C3A C1A C2A . . 60.61(11) ?
    C3A C1A C4A . . 121.37(13) ?
    C3A C1A H1AD . . 118.2(9) ?
    C4A C1A C2A . . 125.40(14) ?
    C4A C1A H1AD . . 111.5(9) ?
    C1A C2A H2A . . 112.3(11) ?
    C3A C2A C1A . . 58.51(11) ?
    C3A C2A H2A . . 116.0(11) ?
    C6A C2A C1A . . 122.11(13) ?
    C6A C2A C3A . . 119.45(14) ?
    C6A C2A H2A . . 116.1(11) ?
    C1A C3A C2A . . 60.89(12) ?
    C1A C3A H3AA . . 116.1(9) ?
    C1A C3A H3AB . . 117.8(10) ?
    C2A C3A H3AA . . 113.7(12) ?
    C2A C3A H3AB . . 115.9(11) ?
    H3AA C3A H3AB . . 119.0(14) ?
    N1A C4A C1A . . 109.69(13) ?
    N1A C4A C5A . . 109.39(13) ?
    N1A C4A H4AB . . 106.7(11) ?
    C1A C4A C5A . . 106.73(14) ?
    C1A C4A H4AB . . 111.6(11) ?
    C5A C4A H4AB . . 112.7(13) ?
    O1A C5A C4A . . 114.98(14) ?
    O2A C5A O1A . . 126.36(17) ?
    O2A C5A C4A . . 118.46(14) ?
    O3A C6A O4A . . 122.89(16) ?
    O3A C6A C2A . . 124.66(17) ?
    O4A C6A C2A . . 112.45(14) ?
    H1WC O1WA H1WD . . 107(3) ?
loop_
    _geom_torsion_atom_site_label_1
    _geom_torsion_atom_site_label_2
    _geom_torsion_atom_site_label_3
    _geom_torsion_atom_site_label_4
    _geom_torsion_site_symmetry_1
    _geom_torsion_site_symmetry_2
    _geom_torsion_site_symmetry_3
    _geom_torsion_site_symmetry_4
    _geom_torsion
    _geom_torsion_publ_flag
    N1 C4 C5 O1 . . . . -157.34(12) ?
    N1 C4 C5 O2 . . . . 27.53(18) ?
    C1 C2 C6 O3 . . . . 31.9(2) ?
    C1 C2 C6 O4 . . . . -148.40(15) ?
    C1 C4 C5 O1 . . . . 82.93(15) ?
    C1 C4 C5 O2 . . . . -92.20(16) ?
    C2 C1 C4 N1 . . . . 83.47(18) ?
    C2 C1 C4 C5 . . . . -157.45(15) ?
    C3 C1 C2 C6 . . . . -107.63(17) ?
    C3 C1 C4 N1 . . . . 156.11(16) ?
    C3 C1 C4 C5 . . . . -84.81(19) ?
    C3 C2 C6 O3 . . . . -37.4(2) ?
    C3 C2 C6 O4 . . . . 142.30(14) ?
    C4 C1 C2 C3 . . . . 108.16(17) ?
    C4 C1 C2 C6 . . . . 0.5(2) ?
    C4 C1 C3 C2 . . . . -115.01(18) ?
    C6 C2 C3 C1 . . . . 111.25(16) ?
    N1A C4A C5A O1A . . . . 159.17(12) ?
    N1A C4A C5A O2A . . . . -25.74(18) ?
    C1A C2A C6A O3A . . . . -30.4(2) ?
    C1A C2A C6A O4A . . . . 150.15(14) ?
    C1A C4A C5A O1A . . . . -82.23(15) ?
    C1A C4A C5A O2A . . . . 92.87(16) ?
    C2A C1A C4A N1A . . . . -85.57(18) ?
    C2A C1A C4A C5A . . . . 156.02(14) ?
    C3A C1A C2A C6A . . . . 107.23(16) ?
    C3A C1A C4A N1A . . . . -159.79(16) ?
    C3A C1A C4A C5A . . . . 81.8(2) ?
    C3A C2A C6A O3A . . . . 38.8(2) ?
    C3A C2A C6A O4A . . . . -140.58(14) ?
    C4A C1A C2A C3A . . . . -109.43(17) ?
    C4A C1A C2A C6A . . . . -2.2(2) ?
    C4A C1A C3A C2A . . . . 115.80(19) ?
    C6A C2A C3A C1A . . . . -111.72(16) ?
loop_
    _geom_hbond_atom_site_label_D
    _geom_hbond_atom_site_label_H
    _geom_hbond_atom_site_label_A
    _geom_hbond_site_symmetry_A
    _geom_hbond_distance_DH
    _geom_hbond_distance_HA
    _geom_hbond_distance_DA
    _geom_hbond_angle_DHA
    N1 H1A O3A 2_645 0.94(2) 2.03(2) 2.9444(18) 162.1(17)
    N1 H1B O2A 1_444 0.86(2) 2.39(2) 2.9454(18) 123.1(16)
    N1 H1C O1WA 2_645 0.98(3) 1.83(3) 2.795(2) 167(2)
    O4 H4 O1 1_565 0.81(3) 1.79(3) 2.5851(18) 166(3)
    O1W H1WA O2A 2_636 0.82(3) 2.01(3) 2.8072(19) 166(2)
    O1W H1WB O1 . 0.86(2) 1.90(2) 2.7449(16) 169(2)
    N1A H1AA O3 2_656 0.90(2) 2.01(2) 2.9087(18) 173(2)
    N1A H1AB O3A 2_756 0.87(2) 2.38(2) 3.1151(19) 141.7(17)
    N1A H1AC O1W 2_656 0.93(2) 1.87(2) 2.785(2) 165.6(18)
    O4A H4AA O1A 1_545 0.98(3) 1.60(3) 2.5672(16) 168(2)
    O1WA H1WC O2 2_665 0.83(3) 2.07(3) 2.8628(19) 158(2)
    O1WA H1WD O1A . 0.81(2) 1.98(3) 2.7717(17) 166(3)
data_New_Global_Publ_Block
_journal_date_recd_electronic     2015-04-12
_journal_date_accepted     2015-06-14
_journal_name_full     'Acta Crystallographica, Section E'
_journal_year     2015
_journal_volume     71
_journal_issue      7
_journal_page_first     844
_journal_page_last     846
_journal_paper_category     GO
_journal_paper_doi     10.1107/S2056989015011500
_journal_coeditor_code     HB7407
_publ_contact_author_name     'William A. Donaldson'
_publ_contact_author_address
;
Department of Chemistry
Marquette University
PO Box 1881
Milwaukee, WI 53201-1881, USA
;
_publ_contact_author_email     'william.donaldson@marquette.edu'
_publ_contact_author_fax     ?
_publ_contact_author_phone     ?
_publ_section_title
;
Crystal structure of <i>cis</i>-2-(2-carboxycyclopropyl)glycine (CCG-III)
monohydrate
;
loop_
    _publ_author_name
    _publ_author_footnote
    _publ_author_address
    'Lindeman, Sergey' .
;
Department of Chemistry
Marquette University
PO Box 1881
Milwaukee, WI 53201-1881, USA
;
    'Wallock, Nathaniel J.' .
;
Department of Chemistry
Marquette University
PO Box 1881
Milwaukee, WI 53201-1881, USA
;
    'Donaldson, William A.' .
;
Department of Chemistry
Marquette University
PO Box 1881
Milwaukee, WI 53201-1881, USA
;
_publ_section_synopsis
;
The title compound is an example of a `false conglomerate' with two molecules of
opposite handedness in the asymmetric unit. Each molecule exists as a
zwitterion, with proton transfer from the amino acid carboxylic acid group to
the amine group. In the crystal, the components are linked by N---H...O and
O---H...O hydrogen bonds, generating (100) sheets.
;
