# Supplementary material for: Crystal structure of cis-2-(2-carb­oxy­cyclo­prop­yl)glycine (CCG-III) monohydrate
Source: Acta Crystallogr E Crystallogr Commun. 2015 Jun 24;71(Pt 7):844–6. doi: 10.1107/S2056989015011500 (PMC4518997; doi:10.1107/S2056989015011500)
Supplement: Supplementary file 2 [file e-71-00844-Isup2.hkl]

# 
# h,k,l, Fc-squared, Fo-squared, sigma(Fo-squared) and status flag 
# 
data_I
_shelx_title ' dond in P2(1)' 
_shelx_refln_list_code          4 
_shelx_F_calc_maximum       87.32 
_exptl_crystal_F_000       376.00 
_reflns_d_resolution_high  0.8818 
 
loop_ 
 _symmetry_equiv_pos_as_xyz 
 'x, y, z' 
 '-x, y+1/2, -z' 
 
_cell_length_a     8.9688 
_cell_length_b     8.0063 
_cell_length_c    10.9628 
_cell_angle_alpha  90.000 
_cell_angle_beta  106.015 
_cell_angle_gamma  90.000 
 
_shelx_F_squared_multiplier     1.000 
 
loop_ 
 _refln_index_h 
 _refln_index_k 
 _refln_index_l 
 _refln_F_squared_calc 
 _refln_F_squared_meas 
 _refln_F_squared_sigma 
 _refln_observed_status 
   3  -8   0       18.95       18.75      1.24 o 
   4  -8   0        1.87        2.54      0.61 o 
   1  -7   0      471.62      464.78     12.00 o 
   2  -7   0      547.33      494.16     12.82 o 
   3  -7   0      281.78      285.07      7.58 o 
   4  -7   0       80.48       75.27      2.82 o 
   5  -7   0       40.87       42.02      1.87 o 
   6  -7   0       14.97       14.75      1.07 o 
   0  -6   0     1435.61     1369.40     34.67 o 
   1  -6   0        3.95        4.07      0.41 o 
   2  -6   0       15.28       15.42      1.19 o 
   3  -6   0        2.28        3.80      0.78 o 
   4  -6   0      152.45      151.43      4.62 o 
   5  -6   0        2.54        2.24      0.68 o 
   6  -6   0       62.10       64.87      2.51 o 
   7  -6   0       29.75       31.92      1.59 o 
   1  -5   0      205.07      180.95      3.01 o 
   2  -5   0      402.84      386.92      5.90 o 
   3  -5   0      472.33      485.88      7.28 o 
   4  -5   0       35.27       33.07      1.69 o 
   5  -5   0      258.12      251.41      6.91 o 
   6  -5   0       59.62       57.79      2.39 o 
   7  -5   0      160.78      154.48      4.71 o 
   8  -5   0       21.61       23.19      1.28 o 
   0  -4   0     4061.50     3986.66     98.74 o 
   1  -4   0       40.65       54.46      1.38 o 
   2  -4   0        5.27        5.88      0.41 o 
   3  -4   0      152.55      150.94      4.37 o 
   4  -4   0     1173.42     1162.59     20.03 o 
   5  -4   0      283.22      272.84      7.27 o 
   6  -4   0      288.19      281.53      7.52 o 
   7  -4   0       35.93       37.03      1.89 o 
   8  -4   0       68.10       75.61      2.73 o 
   1  -3   0      229.60      219.64      3.31 o 
   2  -3   0       26.50       24.80      0.68 o 
   3  -3   0      579.98      590.59     10.28 o 
   4  -3   0       82.79       85.45      1.39 o 
   5  -3   0      178.80      173.24      2.82 o 
   6  -3   0       69.87       69.87      2.64 o 
   7  -3   0       35.20       37.21      1.87 o 
   8  -3   0        0.29        0.03      0.49 o 
   0  -2   0      289.58      293.86      5.10 o 
   1  -2   0      349.55      368.69      6.37 o 
   2  -2   0     2502.37     2467.75     47.68 o 
   3  -2   0      624.23      651.36     11.10 o 
   4  -2   0      129.66      139.45      2.21 o 
   5  -2   0      114.30      102.18      1.50 o 
   6  -2   0      551.67      553.38      5.74 o 
   7  -2   0       13.45       14.58      0.61 o 
   8  -2   0      106.29      104.74      1.82 o 
   9  -2   0      102.26      101.03      3.29 o 
   2  -1   0     1078.26     1190.06     19.80 o 
   3  -1   0     1236.81     1214.19     14.84 o 
   4  -1   0      159.77      175.20      2.73 o 
   5  -1   0      665.78      611.95     10.50 o 
   6  -1   0       14.84       12.52      0.41 o 
   7  -1   0       70.32       75.12      1.42 o 
   8  -1   0       25.44       26.29      0.78 o 
   9  -1   0      244.51      227.73      3.33 o 
   1   0   0      609.34      587.17      7.30 o 
   2   0   0     5462.08     4953.93     60.64 o 
   3   0   0     5471.60     5300.29     64.85 o 
   4   0   0     6529.58     6746.11     93.75 o 
   5   0   0     1274.63     1263.76     21.44 o 
   6   0   0     1851.21     1820.39     17.81 o 
   7   0   0       59.34       58.49      1.08 o 
   8   0   0      406.80      378.79      5.43 o 
   9   0   0      168.62      164.99      2.90 o 
   2   1   0     1077.25     1181.91     11.96 o 
   3   1   0     1239.11     1211.16     14.83 o 
   4   1   0      160.42      179.97      2.73 o 
   5   1   0      667.48      593.53      6.70 o 
   6   1   0       14.96       12.65      0.38 o 
   7   1   0       70.31       75.90      1.27 o 
   8   1   0       25.45       25.90      0.78 o 
   9   1   0      243.76      230.31      3.76 o 
   0   2   0      289.65      293.61      5.45 o 
   1   2   0      349.42      370.55      4.26 o 
   2   2   0     2503.48     2464.66     24.95 o 
   3   2   0      624.31      651.69      6.68 o 
   4   2   0      129.55      134.47      2.20 o 
   5   2   0      115.08      103.16      1.31 o 
   6   2   0      553.47      560.85      6.42 o 
   7   2   0       13.83       14.88      0.61 o 
   8   2   0      106.22      110.35      1.84 o 
   9   2   0      103.68       99.01      1.94 o 
   1   3   0      229.18      229.62      3.03 o 
   2   3   0       25.65       24.12      0.46 o 
   3   3   0      578.81      601.28      6.20 o 
   4   3   0       84.02       81.30      1.50 o 
   5   3   0      178.29      173.72      2.04 o 
   6   3   0       69.85       70.43      1.33 o 
   7   3   0       34.75       35.18      0.92 o 
   8   3   0        0.28        0.68      0.29 o 
   9   3   0      124.19      121.98      2.21 o 
   0   4   0     4060.77     4032.31    103.06 o 
   2   4   0        5.24        4.99      0.40 o 
   3   4   0      151.87      143.89      2.56 o 
   4   4   0     1172.81     1163.92     28.62 o 
   5   4   0      284.50      266.42      7.45 o 
   6   4   0      288.21      273.66      4.87 o 
   7   4   0       35.62       36.99      1.18 o 
   8   4   0       68.44       75.26      1.75 o 
   1   5   0      205.71      181.66      1.78 o 
   2   5   0      402.28      394.51      3.58 o 
   3   5   0      469.87      466.86      4.59 o 
   4   5   0       35.95       33.71      1.67 o 
   5   5   0      254.83      248.61      7.09 o 
   6   5   0       60.67       56.32      2.36 o 
   7   5   0      162.17      159.77      4.87 o 
   8   5   0       20.74       22.34      1.28 o 
   0   6   0     1434.73     1376.52     15.35 o 
   1   6   0        3.94        4.70      0.25 o 
   2   6   0       15.76       16.00      0.46 o 
   3   6   0        2.59        3.03      0.31 o 
   4   6   0      153.15      149.70      4.73 o 
   5   6   0        2.57        2.17      0.64 o 
   6   6   0       62.14       64.67      2.56 o 
   7   6   0       29.96       33.84      1.63 o 
   1   7   0      471.42      479.13      4.81 o 
   2   7   0      546.42      517.86      5.14 o 
   3   7   0      282.78      278.32      3.42 o 
   4   7   0       80.36       79.10      2.92 o 
   5   7   0       40.09       39.81      1.89 o 
   6   7   0       15.18       12.96      1.02 o 
   0   8   0        1.27        2.32      0.40 o 
   1   8   0        5.34        6.81      0.37 o 
   2   8   0       72.44       74.25      1.08 o 
   3   8   0       19.09       21.15      0.67 o 
   4   8   0        1.94        3.62      0.72 o 
   1   9   0       69.08       59.21      1.33 o 
  -3  -8   1       49.52       49.51      1.80 o 
   1  -8   1       40.90       46.42      2.04 o 
   2  -8   1       18.76       19.98      1.34 o 
   3  -8   1        1.42        0.44      0.51 o 
   4  -8   1       49.53       46.03      1.87 o 
  -6  -7   1       12.57       13.37      1.02 o 
  -5  -7   1      207.95      221.39      6.14 o 
  -4  -7   1       80.20       79.81      2.87 o 
  -3  -7   1       64.73       64.35      2.46 o 
   0  -7   1      139.14      125.60      4.15 o 
   1  -7   1      232.58      233.28      6.75 o 
   2  -7   1       11.37       12.44      1.13 o 
   3  -7   1      232.64      225.53      6.48 o 
   4  -7   1       19.07       17.31      1.30 o 
   5  -7   1        1.98        2.19      0.68 o 
  -7  -6   1        9.15       10.56      0.96 o 
  -6  -6   1      101.46       99.43      3.33 o 
  -5  -6   1       30.94       26.76      1.54 o 
  -4  -6   1       20.84       19.51      1.33 o 
  -3  -6   1      200.35      194.84      5.55 o 
  -2  -6   1       36.54       37.57      1.71 o 
  -1  -6   1       56.88       51.22      1.56 o 
   0  -6   1      131.91      130.59      3.02 o 
   1  -6   1      726.43      711.85     12.89 o 
   2  -6   1      105.21       96.03      3.36 o 
   3  -6   1      144.97      153.91      4.62 o 
   4  -6   1       64.78       65.91      2.60 o 
   5  -6   1      107.08      103.12      3.54 o 
   6  -6   1       50.00       47.99      2.08 o 
   7  -6   1        8.94        8.05      0.86 o 
  -8  -5   1      277.02      286.45      7.61 o 
  -7  -5   1       44.12       41.04      1.94 o 
  -6  -5   1       23.45       22.03      1.43 o 
  -5  -5   1       73.34       72.18      2.69 o 
  -4  -5   1      542.69      538.14      8.06 o 
  -3  -5   1      307.75      283.66      4.47 o 
  -2  -5   1      148.98      140.12      2.47 o 
  -1  -5   1        6.20        7.05      0.51 o 
   0  -5   1      216.98      209.57      4.22 o 
   1  -5   1      200.37      201.29      4.06 o 
   2  -5   1      759.88      746.54     10.76 o 
   3  -5   1       17.70       19.05      0.87 o 
   4  -5   1      168.91      168.28      4.91 o 
   5  -5   1      273.44      262.84      7.39 o 
   6  -5   1      102.09      103.22      3.57 o 
  -8  -4   1       91.44       91.34      3.14 o 
  -7  -4   1      110.19      104.68      3.57 o 
  -6  -4   1       80.80       83.39      2.94 o 
  -5  -4   1      227.59      217.33      4.28 o 
  -4  -4   1      266.20      245.30      3.80 o 
  -3  -4   1       77.90       85.81      1.90 o 
  -2  -4   1       81.42       84.89      1.87 o 
  -1  -4   1      736.76      764.34     10.91 o 
   0  -4   1      648.63      628.57      8.98 o 
   1  -4   1      175.33      162.47      3.29 o 
   2  -4   1      126.65      131.21      2.73 o 
   3  -4   1      146.92      151.58      3.07 o 
   4  -4   1      235.48      226.46      6.14 o 
   5  -4   1       32.36       32.58      1.69 o 
   6  -4   1      100.64      100.29      3.47 o 
   7  -4   1      149.61      159.32      4.80 o 
   8  -4   1      188.67      189.90      5.37 o 
  -9  -3   1       69.95       61.44      2.35 o 
  -8  -3   1      134.90      133.35      4.22 o 
  -7  -3   1      267.64      272.87      7.38 o 
  -6  -3   1      129.01      124.51      3.84 o 
  -5  -3   1      505.33      470.27      8.49 o 
  -4  -3   1      855.34      840.73     14.95 o 
  -3  -3   1      162.69      174.00      3.40 o 
  -2  -3   1     2277.50     2441.19     40.49 o 
  -1  -3   1     7624.37     7174.92    121.67 o 
   0  -3   1      546.03      556.18      7.89 o 
   1  -3   1     1061.70     1144.67     13.71 o 
   2  -3   1     1951.24     1983.44     27.39 o 
   3  -3   1       18.87       17.26      0.51 o 
   4  -3   1       16.94       19.00      0.74 o 
   5  -3   1      208.35      197.94      3.18 o 
   6  -3   1       38.14       37.77      1.84 o 
   7  -3   1      595.59      583.24     14.66 o 
   8  -3   1      120.93      125.51      4.00 o 
  -9  -2   1      622.05      607.60     15.37 o 
  -8  -2   1       45.77       48.20      1.37 o 
  -7  -2   1      539.07      507.64      8.27 o 
  -6  -2   1      329.91      315.89      3.88 o 
  -5  -2   1      476.04      474.36      5.85 o 
  -4  -2   1       31.96       31.65      0.72 o 
  -3  -2   1     4471.30     4498.29     62.56 o 
  -2  -2   1      417.86      393.39      6.91 o 
  -1  -2   1     1748.71     1737.44     23.77 o 
   0  -2   1       11.22       15.11      0.34 o 
   1  -2   1      216.84      236.89      3.51 o 
   2  -2   1     2692.42     2671.78     45.22 o 
   3  -2   1     1475.79     1508.72     21.20 o 
   4  -2   1      226.14      248.09      6.22 o 
   5  -2   1      223.05      203.49      2.43 o 
   6  -2   1       82.14       76.94      1.42 o 
   7  -2   1      126.66      117.23      1.95 o 
   8  -2   1      122.15      135.44      2.16 o 
  -9  -1   1       69.96       70.58      1.35 o 
  -8  -1   1       97.29       97.59      1.72 o 
  -7  -1   1       26.72       23.15      0.71 o 
  -6  -1   1       38.31       36.05      0.67 o 
  -5  -1   1      485.62      485.66      7.07 o 
  -4  -1   1      827.45      881.78     12.37 o 
  -3  -1   1     1052.49      983.32     12.15 o 
  -2  -1   1     2273.16     2178.61     30.23 o 
  -1  -1   1       63.02       61.02      0.96 o 
   0  -1   1      590.31      552.98      9.47 o 
   1  -1   1       45.98       48.58      0.97 o 
   2  -1   1     3036.70     2936.50     41.45 o 
   3  -1   1      112.34      107.24      1.74 o 
   4  -1   1       59.00       56.52      1.34 o 
   5  -1   1       29.52       30.15      0.63 o 
   6  -1   1      225.85      213.41      2.49 o 
   7  -1   1      212.13      195.53      2.90 o 
   8  -1   1      142.18      138.41      2.21 o 
   9  -1   1       55.79       55.96      1.31 o 
  -9   0   1        2.30        2.45      0.36 o 
  -8   0   1       80.21       77.46      1.48 o 
  -7   0   1        6.92        7.52      0.48 o 
  -6   0   1       40.74       36.56      0.67 o 
  -5   0   1        3.64        3.32      0.29 o 
  -4   0   1      238.97      228.00      3.42 o 
  -3   0   1      283.77      267.95      3.92 o 
  -2   0   1       92.32       81.24      1.28 o 
  -1   0   1       22.43       27.21      0.63 o 
   0   0   1       30.15       30.58      0.46 o 
   1   0   1        3.53        4.82      0.23 o 
   2   0   1      143.13      132.55      1.75 o 
   3   0   1     1070.70     1033.83     12.70 o 
   4   0   1       49.95       48.84      1.20 o 
   5   0   1      344.07      331.85      3.77 o 
   6   0   1      148.81      139.22      1.63 o 
   7   0   1        0.45        1.09      0.27 o 
   8   0   1      104.65      101.80      1.78 o 
   9   0   1       39.29       44.74      1.15 o 
  -9   1   1       69.17       72.35      1.37 o 
  -8   1   1       97.64       98.44      1.74 o 
  -7   1   1       27.07       23.04      0.71 o 
  -6   1   1       38.15       36.50      0.63 o 
  -5   1   1      482.34      488.49      8.57 o 
  -4   1   1      827.49      878.95     12.38 o 
  -3   1   1     1050.58      973.92     11.99 o 
  -2   1   1     2273.09     2177.62     24.15 o 
  -1   1   1       62.20       64.98      0.96 o 
   0   1   1      588.84      566.29      5.82 o 
   1   1   1       46.41       49.68      0.64 o 
   2   1   1     3039.18     2937.51     32.36 o 
   3   1   1      112.06      107.09      1.34 o 
   4   1   1       60.37       57.36      1.11 o 
   5   1   1       29.95       31.21      0.59 o 
   6   1   1      226.51      217.12      2.41 o 
   7   1   1      212.11      198.72      2.94 o 
   8   1   1      142.66      140.62      2.24 o 
   9   1   1       56.23       58.59      1.35 o 
  -9   2   1      622.71      633.27      7.53 o 
  -8   2   1       45.94       47.39      1.16 o 
  -7   2   1      538.61      511.98      5.89 o 
  -6   2   1      326.92      307.72      3.13 o 
  -5   2   1      475.53      457.30      4.81 o 
  -4   2   1       31.13       32.13      0.74 o 
  -3   2   1     4471.18     4516.15     49.95 o 
  -2   2   1      416.92      408.57      4.59 o 
  -1   2   1     1748.02     1775.82     19.91 o 
   0   2   1       12.16       15.07      0.33 o 
   1   2   1      216.50      246.36      2.79 o 
   2   2   1     2693.30     2687.19     27.07 o 
   3   2   1     1474.63     1508.68     16.65 o 
   4   2   1      226.47      247.71      3.32 o 
   5   2   1      222.49      210.65      2.20 o 
   6   2   1       83.11       79.71      1.30 o 
   7   2   1      126.99      120.73      2.00 o 
   8   2   1      123.73      139.65      2.28 o 
   9   2   1       30.93       29.03      0.75 o 
  -9   3   1       69.39       63.64      1.39 o 
  -8   3   1      135.07      134.10      2.15 o 
  -7   3   1      267.39      267.09      3.76 o 
  -6   3   1      129.44      120.86      1.74 o 
  -5   3   1      506.13      470.51      4.54 o 
  -4   3   1      854.90      828.87     11.83 o 
  -3   3   1      162.84      175.69      2.47 o 
  -2   3   1     2276.76     2449.06     29.40 o 
  -1   3   1     7622.63     7319.07     92.30 o 
   0   3   1      546.59      555.28      8.38 o 
   1   3   1     1062.62     1162.51     14.68 o 
   2   3   1     1951.71     1974.28     21.82 o 
   3   3   1       18.81       17.48      0.48 o 
   4   3   1       17.52       19.91      0.42 o 
   5   3   1      208.50      195.89      2.49 o 
   6   3   1       38.12       37.47      0.93 o 
   7   3   1      596.16      591.85      7.61 o 
   8   3   1      121.18      128.84      2.08 o 
  -8   4   1       92.32       91.27      3.16 o 
  -7   4   1      110.62      105.19      2.28 o 
  -6   4   1       82.01       78.10      1.84 o 
  -5   4   1      226.66      227.43      3.35 o 
  -4   4   1      266.57      245.45      2.91 o 
  -3   4   1       78.15       83.91      1.35 o 
  -2   4   1       82.58       87.75      1.42 o 
  -1   4   1      736.64      774.41     11.56 o 
   0   4   1      647.76      629.21      9.54 o 
   1   4   1      175.00      165.34      2.79 o 
   2   4   1      126.60      128.57      2.30 o 
   3   4   1      147.04      146.10      2.06 o 
   4   4   1      235.59      223.75      6.31 o 
   5   4   1       33.18       33.00      1.05 o 
   6   4   1      101.11      103.21      2.23 o 
   7   4   1      148.65      156.97      3.09 o 
   8   4   1      187.84      191.80      3.50 o 
  -8   5   1      277.28      294.84      7.90 o 
  -7   5   1       44.32       43.64      1.97 o 
  -6   5   1       23.63       21.96      1.41 o 
  -5   5   1       72.77       69.41      2.68 o 
  -4   5   1      541.95      539.26      7.43 o 
  -3   5   1      308.14      283.06      2.71 o 
  -2   5   1      149.07      143.70      1.38 o 
  -1   5   1        6.04        6.83      0.26 o 
   0   5   1      216.14      208.00      1.87 o 
   1   5   1      200.37      197.81      1.82 o 
   2   5   1      761.61      736.65      5.99 o 
   3   5   1       17.67       18.91      0.51 o 
   4   5   1      170.09      159.66      4.95 o 
   5   5   1      275.11      278.83      7.67 o 
   6   5   1      101.58      110.54      3.69 o 
   7   5   1      119.06      124.35      4.03 o 
  -7   6   1        9.82       10.14      0.93 o 
  -6   6   1      102.65       98.94      3.43 o 
  -5   6   1       30.90       29.05      1.61 o 
  -4   6   1       20.69       18.16      0.85 o 
  -3   6   1      201.03      197.71      2.53 o 
  -2   6   1       36.34       37.27      0.64 o 
  -1   6   1       57.24       53.09      0.71 o 
   0   6   1      131.84      133.28      1.45 o 
   1   6   1      726.42      729.01      6.55 o 
   2   6   1      103.96       99.78      1.23 o 
   3   6   1      144.22      149.31      2.38 o 
   4   6   1       64.94       59.86      2.50 o 
   5   6   1      106.50      104.53      3.59 o 
   6   6   1       48.83       47.05      2.08 o 
   7   6   1        8.78        8.60      0.85 o 
  -6   7   1       12.49       13.54      1.02 o 
  -5   7   1      209.24      225.22      6.44 o 
  -4   7   1       80.60       81.68      1.94 o 
  -3   7   1       64.15       62.58      1.13 o 
  -2   7   1      320.07      322.76      3.40 o 
   0   7   1      139.59      130.59      1.64 o 
   1   7   1      231.86      243.31      2.51 o 
   2   7   1       11.81       10.28      0.42 o 
   3   7   1      232.14      233.22      3.39 o 
   4   7   1       19.05       19.53      1.31 o 
   5   7   1        1.94        2.51      0.61 o 
  -4   8   1       22.47       22.32      0.85 o 
  -3   8   1       49.56       50.09      1.09 o 
  -2   8   1       23.54       18.08      0.49 o 
  -1   8   1       55.98       55.31      0.90 o 
   0   8   1       84.11       68.94      1.05 o 
   1   8   1       40.98       48.13      0.90 o 
   2   8   1       18.77       21.21      0.57 o 
   3   8   1        1.45        1.37      0.30 o 
   4   8   1       49.40       44.40      1.90 o 
  -1   9   1      238.98      233.95      3.80 o 
   0   9   1       68.53       70.89      1.07 o 
  -4  -8   2      208.09      215.58      5.08 o 
  -3  -8   2        9.94       10.13      0.83 o 
  -1  -8   2       21.21       21.43      1.42 o 
   0  -8   2        5.69        6.26      0.89 o 
   1  -8   2       34.65       32.40      1.68 o 
   2  -8   2        5.62        6.87      0.93 o 
   3  -8   2       37.89       41.59      1.83 o 
  -6  -7   2       41.11       42.26      1.76 o 
  -4  -7   2      282.32      252.00      6.07 o 
   0  -7   2      803.28      784.14     19.36 o 
   1  -7   2      130.07      118.51      3.99 o 
   2  -7   2      440.21      421.96     10.78 o 
   3  -7   2        8.84        5.90      0.90 o 
   4  -7   2       13.12       12.18      1.11 o 
   5  -7   2       56.18       59.91      2.28 o 
  -7  -6   2       37.16       33.58      1.60 o 
  -6  -6   2       16.52       16.66      1.20 o 
  -5  -6   2       32.82       33.17      1.68 o 
  -4  -6   2        2.67        2.82      0.44 o 
   1  -6   2       21.52       20.40      1.42 o 
   2  -6   2      593.88      586.02     14.68 o 
   3  -6   2       80.92       83.77      3.09 o 
   4  -6   2       62.38       67.18      2.66 o 
   5  -6   2      114.11      128.82      4.10 o 
   6  -6   2       12.68       15.78      1.16 o 
  -8  -5   2       76.78       72.01      2.60 o 
  -7  -5   2      101.02       97.12      3.29 o 
  -6  -5   2      274.54      256.06      6.91 o 
  -5  -5   2       23.76       24.94      1.45 o 
  -4  -5   2       32.27       30.95      1.04 o 
  -3  -5   2       64.51       61.05      1.64 o 
  -2  -5   2      655.94      642.98     11.90 o 
  -1  -5   2      453.37      448.18      8.43 o 
   0  -5   2      469.64      445.17      8.25 o 
   1  -5   2       95.27       92.40      2.19 o 
   2  -5   2      389.71      371.37      7.01 o 
   3  -5   2       25.52       25.16      1.07 o 
   4  -5   2       54.41       54.79      2.32 o 
   5  -5   2      122.43      117.39      3.94 o 
   6  -5   2      162.87      167.91      5.02 o 
   7  -5   2      250.47      266.19      7.07 o 
  -9  -4   2       32.75       29.09      1.45 o 
  -8  -4   2       58.40       62.78      2.43 o 
  -7  -4   2        2.38        2.12      0.67 o 
  -6  -4   2     1270.99     1239.19     28.48 o 
  -5  -4   2       46.15       44.81      1.11 o 
  -4  -4   2      885.85      841.36     11.33 o 
  -3  -4   2      109.02      104.91      2.24 o 
  -2  -4   2     1000.94     1011.39     17.49 o 
  -1  -4   2      647.05      653.41     11.40 o 
   0  -4   2     1640.81     1706.80     23.71 o 
   1  -4   2      153.18      172.74      2.73 o 
   2  -4   2       17.32       17.30      0.49 o 
   3  -4   2      436.38      432.49      6.42 o 
   4  -4   2        5.40        7.38      0.89 o 
   5  -4   2      257.10      270.12      7.31 o 
   6  -4   2       73.48       80.37      2.95 o 
   7  -4   2       80.38       85.77      3.02 o 
  -9  -3   2      116.87      121.59      3.83 o 
  -8  -3   2       65.36       69.18      2.66 o 
  -7  -3   2      104.87      104.65      3.48 o 
  -6  -3   2       42.20       41.64      1.90 o 
  -5  -3   2      211.95      205.04      4.15 o 
  -4  -3   2      151.89      156.09      3.16 o 
  -3  -3   2      478.79      497.54      8.55 o 
  -2  -3   2      127.27      138.27      2.68 o 
  -1  -3   2      866.22      851.54     14.62 o 
   0  -3   2      365.90      360.71      6.31 o 
   1  -3   2      269.23      289.90      4.33 o 
   2  -3   2      303.61      297.52      4.40 o 
   3  -3   2      586.96      563.61     10.11 o 
   4  -3   2      257.39      242.46      3.95 o 
   5  -3   2      182.93      173.87      2.92 o 
   6  -3   2       11.61       11.17      1.08 o 
   7  -3   2       24.69       24.24      1.53 o 
   8  -3   2      124.88      119.71      3.74 o 
  -9  -2   2       89.92       98.49      3.27 o 
  -8  -2   2       35.91       35.74      1.86 o 
  -7  -2   2      117.02      126.22      2.54 o 
  -6  -2   2      167.39      164.21      2.60 o 
  -5  -2   2      129.00      135.39      1.68 o 
  -4  -2   2      524.25      542.81      7.79 o 
  -3  -2   2       90.76       94.68      1.54 o 
  -2  -2   2      669.51      691.13      8.20 o 
  -1  -2   2      208.19      185.31      3.33 o 
   0  -2   2      134.07      150.23      2.79 o 
   1  -2   2       78.52       86.56      1.39 o 
   2  -2   2       84.96       87.24      1.27 o 
   3  -2   2       72.34       69.55      1.61 o 
   4  -2   2      302.77      327.46      6.05 o 
   5  -2   2        2.60        3.13      0.29 o 
   6  -2   2      212.41      204.96      3.73 o 
   7  -2   2       45.69       43.50      1.31 o 
   8  -2   2       15.46       14.40      0.97 o 
  -9  -1   2       74.10       77.49      1.80 o 
  -8  -1   2       30.81       29.82      0.83 o 
  -7  -1   2      425.76      416.31      5.45 o 
  -6  -1   2      257.09      251.89      2.77 o 
  -5  -1   2      198.73      218.07      3.40 o 
  -4  -1   2      109.04      120.40      1.97 o 
  -3  -1   2      397.98      395.82      5.77 o 
  -2  -1   2      502.07      507.13      7.20 o 
  -1  -1   2     1274.29     1160.32     16.08 o 
   0  -1   2       91.39      114.03      1.69 o 
   1  -1   2      831.66      749.97      8.31 o 
   2  -1   2      380.30      370.94      5.40 o 
   3  -1   2      312.26      289.64      5.34 o 
   4  -1   2       97.72       92.98      2.06 o 
   5  -1   2       85.68       78.16      1.09 o 
   6  -1   2        9.05        9.39      0.52 o 
   7  -1   2      343.27      330.03      5.23 o 
   8  -1   2       40.05       37.87      0.94 o 
  -9   0   2      477.42      470.61      6.11 o 
  -8   0   2        0.38        1.23      0.31 o 
  -7   0   2      291.14      289.73      3.99 o 
  -6   0   2     2295.67     2388.31     23.22 o 
  -5   0   2        0.93        1.26      0.22 o 
  -4   0   2     1791.20     1956.05     27.10 o 
  -3   0   2       20.30       17.47      0.45 o 
  -1   0   2     1144.86     1156.06     14.21 o 
   0   0   2     3530.79     3150.76     38.99 o 
   1   0   2     2631.22     2511.07     36.87 o 
   2   0   2     3867.54     3541.17     49.74 o 
   3   0   2       24.16       20.83      0.57 o 
   4   0   2      112.19      120.90      2.06 o 
   5   0   2      128.52      135.61      2.12 o 
   6   0   2       30.18       29.16      0.82 o 
   7   0   2       77.88       83.77      1.57 o 
   8   0   2       37.71       32.48      0.87 o 
   9   0   2        6.69        7.67      0.74 o 
  -9   1   2       74.24       76.98      1.45 o 
  -8   1   2       30.70       29.35      0.83 o 
  -7   1   2      426.61      415.51      5.47 o 
  -6   1   2      259.11      252.64      2.88 o 
  -5   1   2      198.60      221.02      3.42 o 
  -4   1   2      108.38      122.09      1.98 o 
  -3   1   2      398.60      412.11      5.79 o 
  -2   1   2      502.82      518.09      5.75 o 
  -1   1   2     1277.79     1159.76     12.82 o 
   0   1   2       91.41      113.99      1.50 o 
   1   1   2      831.43      761.81     10.69 o 
   2   1   2      379.95      374.61      4.71 o 
   3   1   2      312.73      291.86      3.80 o 
   4   1   2       97.90       92.86      1.50 o 
   5   1   2       85.52       80.81      1.13 o 
   6   1   2        9.23        9.20      0.46 o 
   7   1   2      342.08      329.94      4.07 o 
   8   1   2       40.22       40.15      0.97 o 
   9   1   2        3.32        3.10      0.38 o 
  -9   2   2       88.82       93.73      1.46 o 
  -8   2   2       35.30       37.68      0.94 o 
  -7   2   2      115.74      122.56      2.01 o 
  -6   2   2      168.31      166.12      1.83 o 
  -5   2   2      129.46      136.52      1.71 o 
  -4   2   2      524.39      546.97      7.84 o 
  -3   2   2       88.57       96.77      1.24 o 
  -2   2   2      670.11      688.93      9.39 o 
  -1   2   2      207.52      185.38      2.51 o 
   0   2   2      134.09      154.60      2.12 o 
   1   2   2       78.61       86.34      1.11 o 
   2   2   2       85.83       87.97      1.27 o 
   3   2   2       72.26       69.31      1.12 o 
   4   2   2      304.50      321.74      3.62 o 
   5   2   2        2.75        2.69      0.25 o 
   6   2   2      214.52      204.81      2.71 o 
   7   2   2       45.95       45.71      0.97 o 
   8   2   2       15.57       16.22      0.63 o 
  -9   3   2      117.33      124.33      2.25 o 
  -8   3   2       65.20       67.29      1.13 o 
  -7   3   2      104.59      102.19      1.38 o 
  -6   3   2       41.93       43.17      0.75 o 
  -5   3   2      210.86      208.82      2.28 o 
  -4   3   2      152.20      161.83      3.28 o 
  -3   3   2      477.78      484.27      6.41 o 
  -2   3   2      127.95      139.00      2.01 o 
  -1   3   2      868.84      867.27     11.06 o 
   0   3   2      365.70      359.33      4.78 o 
   1   3   2      268.93      298.14      4.65 o 
   2   3   2      305.61      299.08      4.74 o 
   3   3   2      583.84      571.20     10.60 o 
   4   3   2      257.15      240.25      2.88 o 
   5   3   2      181.62      174.92      2.34 o 
   6   3   2       11.32       11.40      0.52 o 
   7   3   2       23.83       25.49      0.78 o 
   8   3   2      125.98      122.93      1.97 o 
  -8   4   2       58.29       60.95      1.54 o 
  -7   4   2        2.41        2.15      0.36 o 
  -6   4   2     1271.33     1235.99     19.28 o 
  -5   4   2       45.51       43.51      0.82 o 
  -4   4   2      885.00      844.50      9.03 o 
  -3   4   2      109.74      101.28      1.11 o 
  -2   4   2     1000.56     1035.89     13.23 o 
  -1   4   2      647.54      663.95      8.64 o 
   0   4   2     1639.74     1696.19     25.17 o 
   1   4   2      153.16      169.70      2.94 o 
   2   4   2       17.31       16.40      0.49 o 
   3   4   2      437.07      435.38      4.88 o 
   4   4   2        5.44        6.87      0.45 o 
   5   4   2      258.75      268.30      4.05 o 
   6   4   2       74.71       80.11      1.91 o 
   7   4   2       81.91       84.31      1.94 o 
   8   4   2        3.80        4.25      0.71 o 
  -8   5   2       76.10       76.61      2.66 o 
  -7   5   2       99.48       97.83      3.36 o 
  -6   5   2      273.21      249.60      4.96 o 
  -5   5   2       23.42       23.40      0.81 o 
  -4   5   2       32.25       39.15      1.07 o 
  -3   5   2       65.72       61.09      0.82 o 
  -2   5   2      656.11      648.12      5.23 o 
  -1   5   2      453.80      448.33      3.72 o 
   0   5   2      470.46      437.26      3.65 o 
   1   5   2       95.18       91.41      0.94 o 
   2   5   2      390.43      377.75      3.48 o 
   3   5   2       25.77       25.92      0.60 o 
   4   5   2       55.40       55.20      1.67 o 
   5   5   2      122.78      123.98      4.05 o 
   6   5   2      162.84      168.97      5.18 o 
   7   5   2      250.54      262.67      7.35 o 
  -7   6   2       36.73       35.15      1.67 o 
  -6   6   2       16.25       16.96      1.23 o 
  -5   6   2       32.49       33.18      0.93 o 
  -4   6   2        2.75        3.12      0.38 o 
  -3   6   2      285.14      280.69      3.10 o 
  -2   6   2      665.41      648.37      5.86 o 
  -1   6   2      413.43      379.98      3.61 o 
   0   6   2       24.69       23.75      0.52 o 
   1   6   2       23.35       20.36      0.53 o 
   2   6   2      593.53      589.34      5.97 o 
   3   6   2       81.44       83.88      1.49 o 
   4   6   2       63.94       65.94      1.68 o 
   5   6   2      114.42      127.18      4.17 o 
   6   6   2       12.61       14.35      1.11 o 
  -6   7   2       41.25       42.67      1.86 o 
  -5   7   2      323.20      317.32      5.62 o 
  -4   7   2      282.51      251.25      4.66 o 
  -3   7   2       12.32       12.03      0.45 o 
  -2   7   2        5.55        5.84      0.33 o 
  -1   7   2      423.38      436.65      4.13 o 
   0   7   2      802.93      793.31      7.67 o 
   1   7   2      129.74      121.26      1.57 o 
   2   7   2      440.41      415.53      4.78 o 
   3   7   2        8.81        8.95      0.64 o 
   4   7   2       12.60       13.49      1.11 o 
   5   7   2       56.19       56.26      2.24 o 
  -4   8   2      208.78      207.72      6.08 o 
  -3   8   2       10.23       11.47      0.53 o 
  -2   8   2        1.22        1.78      0.25 o 
  -1   8   2       21.07       22.32      0.55 o 
   0   8   2        5.79        7.43      0.37 o 
   1   8   2       34.49       32.73      0.67 o 
   2   8   2        5.85        6.56      0.44 o 
   3   8   2       37.88       39.06      1.50 o 
  -4  -8   3       56.22       56.59      1.89 o 
  -3  -8   3       11.86       11.41      0.85 o 
  -2  -8   3        2.05        0.82      0.36 o 
   0  -8   3       22.61       26.63      1.56 o 
   2  -8   3      201.66      222.50      6.15 o 
   3  -8   3       24.15       24.63      1.37 o 
  -4  -7   3       29.52       28.41      1.37 o 
  -3  -7   3       58.03       57.90      2.04 o 
   0  -7   3       13.19       12.33      1.22 o 
   1  -7   3       20.42       20.18      1.46 o 
   2  -7   3      170.24      171.45      5.23 o 
   3  -7   3       52.06       52.79      2.28 o 
   4  -7   3      158.65      168.65      4.91 o 
   5  -7   3       55.90       58.63      2.19 o 
  -7  -6   3       12.02       10.00      0.90 o 
  -6  -6   3       24.48       27.06      1.46 o 
  -5  -6   3       72.47       65.79      2.21 o 
  -4  -6   3       10.60        9.53      0.85 o 
   1  -6   3       34.64       34.07      1.83 o 
   2  -6   3      149.85      161.75      4.84 o 
   3  -6   3      284.15      278.18      7.68 o 
   4  -6   3      373.31      376.44      9.83 o 
   5  -6   3       64.67       70.13      2.62 o 
   6  -6   3        8.64        8.66      0.90 o 
  -8  -5   3      112.02      128.34      3.88 o 
  -7  -5   3      237.44      236.86      6.51 o 
  -6  -5   3       55.50       54.66      2.25 o 
  -5  -5   3       57.79       55.10      1.48 o 
  -4  -5   3      112.20      113.11      3.21 o 
  -2  -5   3       71.56       65.75      2.51 o 
  -1  -5   3        7.93        8.71      0.57 o 
   0  -5   3        5.45        5.23      0.48 o 
   1  -5   3      139.13      140.14      4.39 o 
   2  -5   3       37.30       35.31      1.28 o 
   3  -5   3       62.03       68.22      2.57 o 
   4  -5   3       17.31       20.13      1.42 o 
   5  -5   3       20.35       22.30      1.46 o 
   6  -5   3       63.35       69.38      2.58 o 
  -9  -4   3       78.82       72.78      2.53 o 
  -8  -4   3       36.37       38.77      1.80 o 
  -7  -4   3      217.64      203.29      5.73 o 
  -6  -4   3      204.05      200.79      5.77 o 
  -5  -4   3       43.07       42.47      0.90 o 
  -4  -4   3      231.63      213.87      3.09 o 
  -3  -4   3      172.12      178.97      3.53 o 
  -2  -4   3       22.07       18.04      0.74 o 
  -1  -4   3       56.36       53.26      1.37 o 
   0  -4   3      123.85      136.09      2.25 o 
   1  -4   3       34.39       36.73      0.86 o 
   2  -4   3      185.54      184.22      2.99 o 
   3  -4   3      201.20      198.31      3.28 o 
   4  -4   3       95.33       95.25      3.25 o 
   5  -4   3       17.33       18.16      1.33 o 
   6  -4   3      375.35      368.07      9.58 o 
   7  -4   3       77.02       83.94      2.88 o 
  -9  -3   3       38.07       41.56      1.86 o 
  -8  -3   3       83.11       77.54      2.92 o 
  -7  -3   3        8.93       11.12      1.07 o 
  -6  -3   3       84.12       83.23      2.13 o 
  -5  -3   3        8.47        7.27      0.44 o 
  -4  -3   3       38.79       37.09      1.11 o 
  -3  -3   3       10.31       13.28      0.59 o 
  -2  -3   3      268.07      284.61      5.08 o 
  -1  -3   3     1844.04     1953.52     32.48 o 
   0  -3   3       55.61       61.87      1.41 o 
   1  -3   3      493.15      512.38      7.30 o 
   2  -3   3     2167.67     2217.90     38.26 o 
   3  -3   3      315.98      300.43      4.66 o 
   4  -3   3     1052.19     1001.22     13.02 o 
   5  -3   3       49.47       46.46      1.30 o 
   6  -3   3      256.07      252.68      4.56 o 
  -9  -2   3      269.68      271.53      7.23 o 
  -8  -2   3      268.50      274.55      7.48 o 
  -7  -2   3       82.61       90.82      3.06 o 
  -6  -2   3      420.28      393.21     10.10 o 
  -5  -2   3       46.59       40.34      1.22 o 
  -4  -2   3      498.23      509.97      7.57 o 
  -3  -2   3       21.70       24.48      0.78 o 
  -2  -2   3     2765.37     2978.24     49.06 o 
  -1  -2   3       41.61       47.01      1.09 o 
   1  -2   3      234.89      284.96      3.66 o 
   2  -2   3      207.06      221.89      4.18 o 
   3  -2   3      348.38      357.41      6.66 o 
   4  -2   3      297.08      278.64      3.58 o 
   5  -2   3      210.20      189.34      2.61 o 
   6  -2   3      429.04      415.12      9.18 o 
   7  -2   3       47.42       46.12      1.78 o 
   8  -2   3       14.12       15.72      0.74 o 
 -10  -1   3       54.96       58.48      1.41 o 
  -9  -1   3       51.87       44.95      2.09 o 
  -8  -1   3       33.64       31.68      0.86 o 
  -7  -1   3      647.53      649.13      8.19 o 
  -6  -1   3      388.42      400.71      4.02 o 
  -5  -1   3      709.33      727.79     11.36 o 
  -4  -1   3     2273.47     2440.63     33.63 o 
  -3  -1   3      329.91      355.36      4.37 o 
  -2  -1   3      182.22      206.08      2.84 o 
  -1  -1   3     3002.29     2870.78     35.03 o 
   0  -1   3     3579.02     3309.56     41.07 o 
   1  -1   3     4700.23     4508.33     60.62 o 
   2  -1   3     1260.15     1264.55     17.98 o 
   3  -1   3      615.97      615.24     10.77 o 
   4  -1   3       38.42       38.01      0.79 o 
   5  -1   3      541.34      526.15      5.62 o 
   6  -1   3      146.48      143.67      2.64 o 
   7  -1   3      218.78      213.80      3.69 o 
   8  -1   3       66.45       67.28      1.52 o 
 -10   0   3       19.34       19.94      0.78 o 
  -9   0   3       32.95       29.55      1.04 o 
  -8   0   3        0.01        0.20      0.27 o 
  -7   0   3       21.38       22.26      0.71 o 
  -6   0   3       62.95       72.37      1.23 o 
  -5   0   3      120.18      113.73      1.95 o 
  -4   0   3      193.22      209.13      3.20 o 
  -3   0   3        1.61        1.86      0.20 o 
  -2   0   3      252.88      252.49      3.23 o 
  -1   0   3      116.52      119.47      1.61 o 
   0   0   3      305.59      298.11      3.77 o 
   1   0   3      514.72      498.56      7.19 o 
   2   0   3      106.79      101.36      1.74 o 
   3   0   3       83.84       89.57      1.63 o 
   4   0   3       27.86       27.09      0.53 o 
   5   0   3        3.10        3.91      0.30 o 
   6   0   3        4.38        3.98      0.41 o 
   7   0   3        0.02        0.25      0.29 o 
   8   0   3       17.45       15.17      0.60 o 
 -10   1   3       55.56       56.95      1.39 o 
  -9   1   3       51.83       46.56      0.89 o 
  -8   1   3       32.96       32.66      0.87 o 
  -7   1   3      644.45      652.69      8.21 o 
  -6   1   3      388.35      403.71      4.03 o 
  -5   1   3      707.45      732.28     10.37 o 
  -4   1   3     2271.15     2418.99     33.67 o 
  -3   1   3      330.83      351.91      6.52 o 
  -2   1   3      183.08      208.13      2.68 o 
  -1   1   3     2997.77     2825.49     34.90 o 
   0   1   3     3579.89     3384.51     41.80 o 
   1   1   3     4698.39     4556.34     54.88 o 
   2   1   3     1261.96     1276.69     17.97 o 
   3   1   3      615.58      602.00      7.67 o 
   4   1   3       38.37       36.43      0.57 o 
   5   1   3      542.52      533.74      5.56 o 
   6   1   3      148.03      142.97      2.06 o 
   7   1   3      218.52      221.24      2.92 o 
   8   1   3       68.43       69.70      1.34 o 
  -9   2   3      269.15      262.21      3.65 o 
  -8   2   3      268.49      272.66      3.27 o 
  -7   2   3       82.35       81.95      1.30 o 
  -6   2   3      421.07      402.26      3.95 o 
  -5   2   3       47.12       41.44      0.72 o 
  -4   2   3      500.23      514.84      9.36 o 
  -3   2   3       21.37       27.78      0.97 o 
  -2   2   3     2766.08     2932.05     37.31 o 
  -1   2   3       42.03       46.87      0.82 o 
   1   2   3      235.66      280.33      4.20 o 
   2   2   3      205.35      217.58      2.91 o 
   3   2   3      346.67      361.74      4.70 o 
   4   2   3      297.58      285.24      2.61 o 
   5   2   3      209.95      195.20      2.31 o 
   6   2   3      429.34      425.76      5.08 o 
   7   2   3       45.54       47.20      0.98 o 
   8   2   3       14.36       16.78      0.61 o 
  -9   3   3       37.93       41.57      0.98 o 
  -8   3   3       83.35       82.62      1.56 o 
  -7   3   3        8.40        8.86      0.52 o 
  -6   3   3       83.84       84.91      1.23 o 
  -5   3   3        8.54        7.80      0.29 o 
  -4   3   3       38.81       36.09      0.92 o 
  -3   3   3       10.22       12.86      0.48 o 
  -2   3   3      267.66      277.39      3.81 o 
  -1   3   3     1842.77     1929.78     24.54 o 
   0   3   3       55.58       61.74      1.08 o 
   1   3   3      494.03      502.63      7.80 o 
   2   3   3     2168.15     2248.48     40.14 o 
   3   3   3      316.05      308.13      3.13 o 
   4   3   3     1053.04     1024.11     11.97 o 
   5   3   3       48.43       45.25      0.93 o 
   6   3   3      257.91      262.85      3.32 o 
   7   3   3        9.41        7.58      0.45 o 
   8   3   3      279.01      301.98      5.17 o 
  -8   4   3       36.91       32.57      1.78 o 
  -7   4   3      216.65      199.32      3.20 o 
  -6   4   3      201.81      206.59      3.18 o 
  -5   4   3       42.73       42.98      0.74 o 
  -4   4   3      233.54      223.23      2.38 o 
  -3   4   3      171.46      175.76      1.95 o 
  -2   4   3       22.02       18.41      0.37 o 
  -1   4   3       56.48       53.80      1.04 o 
   0   4   3      123.96      128.26      2.38 o 
   1   4   3       34.44       34.44      0.56 o 
   2   4   3      186.25      177.66      1.79 o 
   3   4   3      200.81      197.72      1.97 o 
   4   4   3       93.81       98.55      1.82 o 
   5   4   3       17.40       17.63      0.71 o 
   6   4   3      375.51      371.84      5.37 o 
   7   4   3       77.28       83.53      1.90 o 
  -7   5   3      235.88      238.05      4.85 o 
  -6   5   3       55.41       55.62      1.65 o 
  -5   5   3       57.79       56.41      1.28 o 
  -4   5   3      111.07      118.87      2.09 o 
  -3   5   3      435.43      428.80      3.92 o 
  -2   5   3       70.17       67.58      0.74 o 
  -1   5   3        7.88        8.27      0.26 o 
   0   5   3        5.29        5.56      0.23 o 
   1   5   3      139.28      140.79      1.34 o 
   2   5   3       37.84       35.89      0.72 o 
   3   5   3       61.25       63.92      1.15 o 
   4   5   3       18.76       18.98      0.75 o 
   5   5   3       20.45       21.77      1.04 o 
   6   5   3       63.25       67.46      2.64 o 
   7   5   3       36.23       36.46      1.67 o 
  -7   6   3       11.74       10.00      0.92 o 
  -6   6   3       24.75       25.27      1.04 o 
  -5   6   3       74.41       63.68      1.39 o 
  -4   6   3       11.04       10.45      0.57 o 
  -3   6   3       82.91       75.48      1.30 o 
  -2   6   3      183.74      191.32      2.04 o 
  -1   6   3      491.79      467.35      4.35 o 
   0   6   3      118.70      115.27      1.38 o 
   1   6   3       34.26       33.37      0.68 o 
   2   6   3      150.09      153.48      2.09 o 
   3   6   3      283.76      284.84      3.54 o 
   4   6   3      370.46      375.47      5.44 o 
   5   6   3       65.21       66.91      2.61 o 
   6   6   3        8.17        9.89      0.89 o 
  -6   7   3       20.76       18.16      1.19 o 
  -5   7   3       56.00       55.54      1.23 o 
  -4   7   3       29.71       29.90      0.89 o 
  -3   7   3       57.53       56.50      1.08 o 
  -2   7   3       17.33       15.93      0.46 o 
  -1   7   3      102.85       98.57      1.26 o 
   0   7   3       13.10       13.15      0.46 o 
   1   7   3       20.61       19.60      0.55 o 
   2   7   3      169.68      177.81      2.32 o 
   3   7   3       51.66       55.18      2.41 o 
   4   7   3      158.69      165.90      4.97 o 
  -4   8   3       56.18       55.80      1.45 o 
  -3   8   3       11.54        9.88      0.51 o 
  -2   8   3        2.04        1.67      0.26 o 
  -1   8   3       46.27       42.12      0.86 o 
   0   8   3       22.32       26.03      0.59 o 
   1   8   3       56.80       62.40      1.08 o 
   2   8   3      200.62      223.04      3.99 o 
  -4  -8   4       33.85       33.48      1.35 o 
  -3  -8   4       48.41       53.02      1.83 o 
  -2  -8   4       66.13       58.34      2.00 o 
  -1  -8   4      143.30      148.25      2.90 o 
   0  -8   4       14.85       14.21      0.74 o 
   1  -8   4       62.95       64.34      1.54 o 
  -5  -7   4       41.28       41.38      1.57 o 
  -4  -7   4      199.25      200.04      4.89 o 
  -3  -7   4      305.76      296.93      7.12 o 
  -2  -7   4        2.95        2.90      0.57 o 
   0  -7   4      129.66      121.74      4.02 o 
   1  -7   4      345.61      329.35      9.03 o 
   2  -7   4        2.70        3.43      0.79 o 
   3  -7   4       12.74       14.40      1.18 o 
   4  -7   4       42.15       42.01      1.83 o 
  -5  -6   4       83.73       78.74      2.49 o 
  -4  -6   4        3.61        4.15      0.67 o 
  -3  -6   4      405.48      381.54      8.92 o 
   1  -6   4      721.90      723.05     17.57 o 
   2  -6   4      172.40      177.55      5.29 o 
   3  -6   4      291.52      313.14      8.28 o 
   4  -6   4      152.09      164.20      4.74 o 
   5  -6   4       26.71       29.74      1.53 o 
  -8  -5   4       15.00       18.68      1.16 o 
  -7  -5   4      726.66      701.72     16.85 o 
  -5  -5   4     1130.85     1067.31     22.75 o 
  -4  -5   4      190.03      189.00      4.76 o 
  -3  -5   4      109.90      114.11      3.16 o 
  -2  -5   4      274.64      262.04      5.14 o 
  -1  -5   4     1471.07     1423.06     35.96 o 
   0  -5   4        3.46        3.29      0.66 o 
   1  -5   4     1796.02     1758.76     45.93 o 
   2  -5   4      409.40      408.65     10.47 o 
   3  -5   4       53.96       57.03      2.32 o 
   4  -5   4      163.98      167.59      4.97 o 
   5  -5   4      677.35      716.45     16.97 o 
   6  -5   4       26.34       28.78      1.46 o 
  -8  -4   4      189.77      194.11      5.45 o 
  -7  -4   4       52.75       48.88      2.09 o 
  -6  -4   4      101.95       96.65      3.20 o 
  -5  -4   4      184.31      176.47      4.51 o 
  -4  -4   4      332.56      337.63      4.89 o 
  -3  -4   4      128.17      131.67      2.17 o 
  -2  -4   4      405.18      411.09      7.39 o 
  -1  -4   4       35.31       36.11      1.09 o 
   0  -4   4      121.85      128.51      2.19 o 
   1  -4   4       51.95       53.30      1.50 o 
   2  -4   4       76.12       75.33      1.57 o 
   3  -4   4        5.09        7.63      0.57 o 
   4  -4   4       40.29       41.48      1.97 o 
   5  -4   4      199.58      209.61      5.79 o 
  -9  -3   4       50.23       47.99      2.04 o 
  -8  -3   4       56.89       51.68      2.20 o 
  -7  -3   4      211.37      210.47      5.96 o 
  -6  -3   4       85.38       78.87      2.79 o 
  -5  -3   4       31.89       33.86      0.77 o 
  -4  -3   4       34.95       40.00      0.92 o 
  -3  -3   4      141.60      156.53      3.16 o 
  -2  -3   4      141.32      136.39      2.76 o 
  -1  -3   4       48.07       53.49      1.33 o 
   0  -3   4      372.70      386.57      5.70 o 
   1  -3   4       37.91       39.40      1.19 o 
   2  -3   4      146.61      144.31      3.09 o 
   3  -3   4      518.08      512.19      6.23 o 
   4  -3   4       59.67       52.49      1.23 o 
   5  -3   4      184.82      171.70      4.36 o 
   6  -3   4        5.28        5.14      0.74 o 
   7  -3   4       84.72       85.66      2.50 o 
  -9  -2   4      105.84      109.37      2.30 o 
  -8  -2   4      116.88      117.54      3.80 o 
  -7  -2   4      181.56      181.47      5.37 o 
  -6  -2   4      201.04      206.10      3.39 o 
  -5  -2   4       44.06       37.19      0.78 o 
  -4  -2   4      276.30      276.27      5.10 o 
  -3  -2   4      578.48      623.11     10.88 o 
  -2  -2   4      689.42      722.74     10.33 o 
  -1  -2   4      327.06      341.53      5.08 o 
   0  -2   4       33.95       34.14      0.78 o 
   1  -2   4      110.11      123.87      2.56 o 
   2  -2   4      428.57      475.07      8.58 o 
   4  -2   4       46.60       47.50      1.11 o 
   5  -2   4       77.20       70.79      2.31 o 
   6  -2   4       37.57       36.71      1.60 o 
   7  -2   4       13.52       15.91      1.05 o 
 -10  -1   4       64.35       66.53      1.52 o 
  -9  -1   4       89.37       97.32      2.10 o 
  -8  -1   4       35.80       40.46      1.94 o 
  -7  -1   4      210.97      212.67      3.85 o 
  -6  -1   4      260.03      248.98      2.91 o 
  -5  -1   4      442.12      445.20      5.19 o 
  -4  -1   4      302.30      315.51      4.69 o 
  -3  -1   4      446.96      498.96      7.17 o 
  -2  -1   4      183.62      167.15      2.24 o 
  -1  -1   4      359.78      399.51      5.07 o 
   0  -1   4      138.69      137.97      1.90 o 
   1  -1   4      939.12      980.25     13.93 o 
   2  -1   4      128.04      130.09      2.21 o 
   3  -1   4       39.71       36.80      0.94 o 
   4  -1   4      297.46      285.55      3.33 o 
   5  -1   4     1009.88      959.00     14.44 o 
   6  -1   4      107.52      100.50      2.38 o 
   7  -1   4       86.96       86.56      1.87 o 
   8  -1   4       30.92       33.92      1.04 o 
 -10   0   4      148.64      154.74      3.76 o 
  -9   0   4        0.24        0.56      0.27 o 
  -8   0   4        4.38        4.05      0.51 o 
  -7   0   4        1.66        1.93      0.31 o 
  -6   0   4       96.07      103.94      1.27 o 
  -5   0   4      705.00      730.04      8.55 o 
  -4   0   4      655.25      751.34     10.69 o 
  -3   0   4      966.35     1163.23     16.26 o 
  -2   0   4      185.25      178.05      2.36 o 
  -1   0   4     1061.90     1007.86     12.41 o 
   0   0   4     7500.20     7269.69     88.75 o 
   1   0   4     2530.57     2648.08     37.19 o 
   2   0   4      294.51      298.31      4.55 o 
   3   0   4       65.48       67.39      1.37 o 
   4   0   4       40.32       33.92      0.67 o 
   5   0   4       10.72       12.40      0.59 o 
   6   0   4       20.57       20.77      0.74 o 
   7   0   4        3.60        3.55      0.40 o 
   8   0   4      132.28      138.30      2.13 o 
 -10   1   4       63.46       64.08      1.52 o 
  -9   1   4       90.77       94.19      1.65 o 
  -8   1   4       36.89       37.73      0.81 o 
  -7   1   4      208.93      215.54      2.64 o 
  -6   1   4      260.02      250.57      2.84 o 
  -5   1   4      442.08      438.01      4.63 o 
  -4   1   4      305.63      309.62      5.93 o 
  -3   1   4      446.20      501.90      7.17 o 
  -2   1   4      184.44      167.37      2.24 o 
  -1   1   4      358.04      401.44      5.06 o 
   0   1   4      141.18      139.23      1.90 o 
   1   1   4      939.13      974.14     13.91 o 
   2   1   4      129.56      131.17      2.20 o 
   3   1   4       39.07       38.02      0.64 o 
   4   1   4      297.11      283.90      2.88 o 
   5   1   4     1011.82      967.37     11.97 o 
   6   1   4      108.83      106.02      1.65 o 
   7   1   4       87.06       92.68      1.65 o 
   8   1   4       30.55       32.48      0.81 o 
  -9   2   4      103.93      111.16      1.84 o 
  -8   2   4      116.56      113.92      1.63 o 
  -7   2   4      180.92      187.16      2.35 o 
  -6   2   4      201.64      208.01      2.00 o 
  -5   2   4       42.96       38.42      0.71 o 
  -4   2   4      275.63      269.11      5.29 o 
  -3   2   4      574.61      634.32     11.38 o 
  -2   2   4      690.87      717.11     10.65 o 
  -1   2   4      325.92      341.85      5.23 o 
   0   2   4       32.78       34.60      0.81 o 
   1   2   4      111.19      118.29      2.62 o 
   2   2   4      430.84      471.53      8.98 o 
   4   2   4       47.25       47.74      0.79 o 
   5   2   4       75.92       73.24      1.27 o 
   6   2   4       38.26       37.68      0.87 o 
   7   2   4       13.50       15.31      0.56 o 
   8   2   4       47.85       47.16      1.24 o 
  -9   3   4       49.75       50.32      1.07 o 
  -8   3   4       56.69       51.58      1.13 o 
  -7   3   4      211.42      210.59      3.07 o 
  -6   3   4       85.51       80.92      1.33 o 
  -5   3   4       31.87       34.75      0.61 o 
  -4   3   4       35.16       38.78      0.59 o 
  -3   3   4      141.82      157.04      3.29 o 
  -2   3   4      142.34      135.39      2.05 o 
  -1   3   4       48.42       53.09      1.15 o 
   0   3   4      371.93      371.21      5.86 o 
   1   3   4       37.54       39.06      1.20 o 
   2   3   4      146.40      144.04      1.60 o 
   3   3   4      518.43      521.38      4.88 o 
   4   3   4       57.79       54.95      1.09 o 
   5   3   4      182.82      175.31      2.87 o 
   6   3   4        4.90        5.60      0.51 o 
   7   3   4       84.39       87.80      1.72 o 
  -8   4   4      189.26      189.51      5.53 o 
  -7   4   4       52.51       46.97      1.08 o 
  -6   4   4      102.84       93.52      1.31 o 
  -5   4   4      183.86      178.29      2.09 o 
  -4   4   4      333.06      338.04      3.23 o 
  -3   4   4      127.92      129.14      1.27 o 
  -2   4   4      403.86      406.00      3.12 o 
  -1   4   4       35.36       35.74      0.48 o 
   0   4   4      119.92      121.82      1.42 o 
   1   4   4       52.38       52.18      0.72 o 
   2   4   4       77.66       75.12      1.01 o 
   3   4   4        5.21        5.69      0.30 o 
   4   4   4       40.78       42.62      1.09 o 
   5   4   4      200.25      201.30      3.24 o 
   6   4   4       49.39       50.17      1.19 o 
   7   4   4       20.06       23.29      0.85 o 
  -8   5   4       15.30       17.16      0.75 o 
  -7   5   4      729.94      689.65     12.20 o 
  -6   5   4       52.34       51.85      1.23 o 
  -5   5   4     1132.20     1083.37     14.43 o 
  -4   5   4      191.12      189.37      3.05 o 
  -3   5   4      110.43      113.77      1.54 o 
  -2   5   4      274.14      266.17      2.17 o 
  -1   5   4     1472.88     1432.66     11.19 o 
   0   5   4        3.49        3.83      0.23 o 
   1   5   4     1793.59     1747.44     16.78 o 
   2   5   4      408.02      403.99      5.38 o 
   3   5   4       52.72       55.62      0.94 o 
   4   5   4      164.66      164.93      2.30 o 
   5   5   4      677.12      688.76      9.47 o 
   6   5   4       27.03       26.99      0.79 o 
  -7   6   4      105.58       98.22      2.25 o 
  -6   6   4       45.67       41.91      1.05 o 
  -5   6   4       82.64       74.93      1.56 o 
  -4   6   4        3.65        3.27      0.41 o 
  -3   6   4      404.45      397.04      4.74 o 
  -2   6   4       83.23       78.22      1.07 o 
  -1   6   4       27.08       26.99      0.57 o 
   0   6   4      364.65      355.47      3.44 o 
   1   6   4      721.10      708.51      7.79 o 
   2   6   4      172.83      175.38      2.72 o 
   3   6   4      292.13      307.07      4.28 o 
   4   6   4      151.78      154.38      2.60 o 
   5   6   4       26.62       28.79      1.08 o 
  -6   7   4       13.27       10.59      0.92 o 
  -5   7   4       41.08       39.14      1.00 o 
  -4   7   4      200.77      192.66      3.12 o 
  -3   7   4      306.20      305.09      3.79 o 
  -2   7   4        2.98        3.39      0.30 o 
  -1   7   4      196.21      190.71      2.27 o 
   0   7   4      129.65      118.27      1.56 o 
   1   7   4      345.01      344.25      4.03 o 
   2   7   4        2.52        2.76      0.37 o 
   3   7   4       12.47       13.57      0.77 o 
   4   7   4       41.78       44.35      1.94 o 
  -4   8   4       33.49       33.14      1.07 o 
  -3   8   4       48.33       53.47      1.12 o 
  -2   8   4       66.20       60.24      1.04 o 
  -1   8   4      143.70      142.56      1.94 o 
   0   8   4       14.21       13.73      0.52 o 
   1   8   4       64.32       62.28      1.23 o 
   2   8   4       30.98       34.42      1.38 o 
  -2  -8   5       73.92       78.31      2.69 o 
  -1  -8   5        2.10        2.34      0.41 o 
   0  -8   5      607.62      685.32     10.81 o 
   1  -8   5        4.53        5.22      0.75 o 
  -5  -7   5      298.84      308.41      7.01 o 
  -4  -7   5      384.05      394.88      9.01 o 
  -3  -7   5       32.77       31.50      1.41 o 
  -2  -7   5      678.35      709.81     14.99 o 
  -1  -7   5      212.64      226.06      5.45 o 
   0  -7   5       78.48       76.47      1.83 o 
   1  -7   5      175.34      177.55      5.21 o 
   2  -7   5      337.67      359.69      9.16 o 
   3  -7   5       59.35       65.27      2.36 o 
  -6  -6   5       49.81       57.38      1.94 o 
  -5  -6   5      198.24      187.21      4.85 o 
  -4  -6   5       43.49       40.97      1.69 o 
  -3  -6   5      638.47      616.36     13.30 o 
  -2  -6   5      351.00      331.04      7.69 o 
  -1  -6   5        1.32        1.82      0.52 o 
   0  -6   5       24.92       22.51      1.20 o 
   1  -6   5      913.15      928.92     22.00 o 
   2  -6   5      203.95      202.49      5.79 o 
   3  -6   5      512.57      525.16     12.86 o 
   4  -6   5       81.33       91.23      3.02 o 
  -6  -5   5       60.27       60.34      2.12 o 
  -5  -5   5      676.21      700.79     14.81 o 
  -4  -5   5      161.95      164.22      4.30 o 
  -3  -5   5      115.78      116.72      3.25 o 
  -2  -5   5      232.42      221.74      4.32 o 
  -1  -5   5      310.61      307.55      4.59 o 
   1  -5   5       24.90       24.38      1.53 o 
   2  -5   5       41.85       49.33      2.17 o 
   3  -5   5        3.79        3.80      0.82 o 
   4  -5   5       78.87       80.97      2.88 o 
   5  -5   5        5.75        6.34      0.81 o 
  -8  -4   5      109.57      116.87      3.65 o 
  -7  -4   5       80.13       80.68      2.83 o 
  -6  -4   5       98.48       94.17      2.88 o 
  -5  -4   5      207.67      196.78      4.95 o 
  -4  -4   5      160.52      152.38      3.12 o 
  -3  -4   5       23.06       25.34      0.75 o 
  -2  -4   5       57.33       54.70      0.92 o 
  -1  -4   5      309.60      309.70      3.47 o 
   0  -4   5      232.70      221.33      2.84 o 
   1  -4   5      184.49      174.58      2.84 o 
   2  -4   5       12.64       12.30      0.74 o 
   3  -4   5       85.56       83.35      1.93 o 
   4  -4   5     1165.68     1134.45     17.66 o 
  -9  -3   5        0.38        0.79      0.51 o 
  -8  -3   5      106.82      109.26      3.59 o 
  -7  -3   5       55.69       53.58      2.21 o 
  -6  -3   5       37.18       32.74      1.09 o 
  -5  -3   5      213.99      229.40      3.53 o 
  -4  -3   5      209.89      205.52      3.91 o 
  -3  -3   5      237.92      235.18      3.50 o 
  -2  -3   5      582.74      588.99      7.13 o 
  -1  -3   5      791.58      853.84     12.26 o 
   0  -3   5      200.79      206.77      4.07 o 
   1  -3   5      401.18      389.73      5.51 o 
   2  -3   5      917.84      915.99     10.62 o 
   3  -3   5       31.34       28.25      1.08 o 
   4  -3   5       12.60       12.05      1.01 o 
   5  -3   5       56.92       52.41      1.94 o 
   6  -3   5      168.18      165.47      4.18 o 
  -9  -2   5       75.15       74.48      1.71 o 
  -8  -2   5      832.02      810.17     12.74 o 
  -7  -2   5      409.35      412.59      6.74 o 
  -6  -2   5      587.95      558.68      9.10 o 
  -5  -2   5      266.99      260.04      3.98 o 
  -4  -2   5       44.67       50.06      1.07 o 
  -3  -2   5     1738.34     1699.64     29.03 o 
  -2  -2   5       88.91      109.41      1.93 o 
  -1  -2   5      631.61      661.73      9.58 o 
   0  -2   5     1724.98     1788.34     31.09 o 
   1  -2   5       59.04       59.77      1.57 o 
   2  -2   5      592.47      611.05      8.31 o 
   3  -2   5      491.04      483.94      6.71 o 
   4  -2   5      286.85      281.45      6.52 o 
   5  -2   5      142.65      139.52      3.73 o 
   6  -2   5       92.91       91.40      2.75 o 
   7  -2   5       56.79       59.30      1.94 o 
  -9  -1   5      111.75      107.48      2.28 o 
  -8  -1   5       44.36       42.08      1.26 o 
  -7  -1   5      128.14      134.75      2.69 o 
  -6  -1   5       21.84       21.65      0.53 o 
  -5  -1   5       60.03       69.86      1.07 o 
  -4  -1   5      264.13      261.03      4.85 o 
  -3  -1   5        5.26        5.70      0.42 o 
  -2  -1   5      857.14      875.51     12.56 o 
  -1  -1   5       40.80       38.33      0.85 o 
   0  -1   5      102.32       97.40      2.21 o 
   1  -1   5      703.13      724.15     10.51 o 
   2  -1   5     1084.19     1013.96     11.97 o 
   3  -1   5       28.47       28.08      0.61 o 
   4  -1   5      230.08      222.35      3.07 o 
   5  -1   5      138.67      138.94      3.70 o 
   6  -1   5       66.68       62.73      2.15 o 
   7  -1   5        6.22        7.24      0.59 o 
 -10   0   5      141.05      143.81      2.71 o 
  -9   0   5       65.66       62.28      1.24 o 
  -8   0   5      182.93      184.82      2.76 o 
  -7   0   5       29.89       30.01      0.82 o 
  -6   0   5       68.39       70.38      0.90 o 
  -5   0   5      123.67      130.18      1.35 o 
  -4   0   5       10.33       11.71      0.46 o 
  -3   0   5      202.47      216.36      3.33 o 
  -2   0   5       99.49      107.26      1.57 o 
  -1   0   5       82.23       77.47      1.20 o 
   0   0   5       21.58       22.95      0.63 o 
   1   0   5        6.96        8.96      0.41 o 
   2   0   5       46.41       43.46      1.01 o 
   3   0   5      158.59      147.61      1.54 o 
   4   0   5      198.49      196.54      2.25 o 
   5   0   5        3.33        3.48      0.41 o 
   6   0   5       39.37       39.00      1.00 o 
   7   0   5       31.37       32.72      1.00 o 
  -9   1   5      109.13      109.81      1.83 o 
  -8   1   5       45.13       41.94      1.00 o 
  -7   1   5      126.14      134.43      2.15 o 
  -6   1   5       21.57       22.07      0.53 o 
  -5   1   5       60.30       72.18      0.94 o 
  -4   1   5      263.24      253.53      5.03 o 
  -3   1   5        5.18        5.11      0.38 o 
  -2   1   5      855.69      880.38     10.89 o 
  -1   1   5       39.88       36.65      0.70 o 
   0   1   5      103.32      103.55      2.00 o 
   1   1   5      703.81      726.59     10.50 o 
   2   1   5     1085.27     1035.92     14.73 o 
   3   1   5       28.68       27.96      0.51 o 
   4   1   5      229.06      228.24      2.65 o 
   5   1   5      138.04      140.17      2.28 o 
   6   1   5       68.22       61.35      1.31 o 
   7   1   5        5.92        6.37      0.45 o 
  -9   2   5       74.71       72.98      1.38 o 
  -8   2   5      835.93      820.83     10.17 o 
  -7   2   5      410.74      405.31      5.40 o 
  -6   2   5      585.64      556.31      6.12 o 
  -5   2   5      265.83      264.04      2.66 o 
  -4   2   5       45.29       48.97      0.72 o 
  -3   2   5     1741.91     1748.03     30.38 o 
  -2   2   5       88.39      110.09      1.97 o 
  -1   2   5      633.05      655.78      9.87 o 
   0   2   5     1723.27     1833.07     32.58 o 
   1   2   5       58.76       59.54      1.61 o 
   2   2   5      591.65      614.53      6.10 o 
   3   2   5      491.79      477.60      4.15 o 
   4   2   5      284.62      283.71      3.55 o 
   5   2   5      142.22      139.54      2.04 o 
   6   2   5       92.55       92.35      1.49 o 
   7   2   5       56.59       57.56      1.04 o 
  -9   3   5        0.49        0.63      0.26 o 
  -8   3   5      106.80      111.81      1.89 o 
  -7   3   5       57.26       52.57      1.00 o 
  -6   3   5       37.11       34.79      0.77 o 
  -5   3   5      214.23      228.88      2.41 o 
  -4   3   5      209.32      212.46      2.21 o 
  -3   3   5      237.54      234.36      2.39 o 
  -2   3   5      581.71      583.32      7.28 o 
  -1   3   5      792.12      839.69     12.64 o 
   0   3   5      200.43      198.65      2.10 o 
   1   3   5      400.43      389.06      3.77 o 
   2   3   5      918.48      918.04      9.20 o 
   3   3   5       32.43       27.84      0.57 o 
   4   3   5       13.09        9.73      0.57 o 
   5   3   5       56.81       53.56      1.26 o 
   6   3   5      168.07      169.09      2.83 o 
   7   3   5      210.93      213.97      3.23 o 
  -8   4   5      107.25      116.93      1.91 o 
  -7   4   5       80.72       78.14      1.27 o 
  -6   4   5       97.55       98.34      1.49 o 
  -5   4   5      207.12      196.71      2.30 o 
  -4   4   5      159.36      156.56      1.65 o 
  -3   4   5       23.72       25.36      0.48 o 
  -2   4   5       58.75       55.13      0.67 o 
  -1   4   5      310.97      310.18      2.54 o 
   0   4   5      232.95      221.40      2.16 o 
   1   4   5      185.45      178.52      1.95 o 
   2   4   5       12.74       12.33      0.49 o 
   3   4   5       85.58       85.48      1.23 o 
   4   4   5     1165.63     1150.82     12.75 o 
   5   4   5       36.04       36.56      1.00 o 
   6   4   5       45.42       46.90      1.09 o 
  -8   5   5        7.59        7.31      0.87 o 
  -7   5   5        4.01        4.85      0.52 o 
  -6   5   5       60.48       62.82      1.15 o 
  -5   5   5      672.84      678.23      7.82 o 
  -4   5   5      162.32      165.45      2.30 o 
  -3   5   5      115.24      115.72      1.74 o 
  -2   5   5      232.48      228.58      2.56 o 
  -1   5   5      310.67      312.54      3.33 o 
   0   5   5       53.46       45.93      0.82 o 
   1   5   5       24.45       25.06      0.67 o 
   2   5   5       42.99       47.39      0.96 o 
   3   5   5        3.77        5.00      0.40 o 
   4   5   5       77.80       79.71      1.35 o 
   5   5   5        5.69        6.33      0.48 o 
  -7   6   5        8.64        7.46      0.86 o 
  -6   6   5       49.79       53.86      1.23 o 
  -5   6   5      198.25      193.66      3.12 o 
  -4   6   5       44.29       40.53      1.08 o 
  -3   6   5      639.79      604.01      7.01 o 
  -2   6   5      350.04      330.58      3.58 o 
  -1   6   5        1.35        1.84      0.27 o 
   0   6   5       25.06       23.29      0.68 o 
   1   6   5      913.98      902.25     11.36 o 
   2   6   5      204.24      199.93      3.02 o 
   3   6   5      514.38      509.25      6.66 o 
   4   6   5       81.75       85.99      3.17 o 
  -5   7   5      300.13      299.56      8.31 o 
  -4   7   5      383.08      401.22      5.73 o 
  -3   7   5       32.59       30.98      0.77 o 
  -2   7   5      678.21      689.52      6.91 o 
  -1   7   5      213.35      217.96      2.79 o 
   0   7   5       79.09       70.61      1.43 o 
   1   7   5      176.06      175.09      3.40 o 
   2   7   5      337.82      357.80      5.47 o 
   3   7   5       59.54       62.58      1.57 o 
  -3   8   5       38.90       49.76      1.38 o 
  -2   8   5       73.35       80.21      1.43 o 
  -1   8   5        2.25        2.50      0.29 o 
   0   8   5      606.64      668.69      8.46 o 
   1   8   5        4.48        4.58      0.38 o 
  -5  -7   6      140.09      132.97      3.44 o 
  -4  -7   6       67.24       72.87      2.27 o 
  -3  -7   6       16.18       17.67      1.07 o 
  -2  -7   6        5.72        5.85      0.72 o 
  -1  -7   6      165.72      171.78      4.32 o 
   0  -7   6       10.45       12.33      1.09 o 
   1  -7   6       68.22       70.53      2.57 o 
   2  -7   6       59.02       61.89      2.28 o 
  -6  -6   6       30.60       27.45      1.26 o 
  -5  -6   6      321.05      318.43      7.28 o 
  -4  -6   6       10.35       10.28      0.89 o 
  -3  -6   6      260.88      271.23      6.52 o 
  -2  -6   6      160.35      165.95      4.32 o 
  -1  -6   6      133.60      130.36      3.61 o 
   0  -6   6       24.78       24.49      1.00 o 
   1  -6   6      249.41      257.08      7.07 o 
   2  -6   6       31.31       29.41      1.60 o 
   3  -6   6       22.20       24.18      1.39 o 
  -6  -5   6       25.20       22.67      1.20 o 
  -5  -5   6      300.60      295.29      7.15 o 
  -4  -5   6       64.74       69.07      1.68 o 
  -3  -5   6      126.69      126.04      2.49 o 
  -2  -5   6      301.02      300.82      4.96 o 
  -1  -5   6      821.97      814.29     17.62 o 
   0  -5   6       87.45       85.51      2.62 o 
   1  -5   6      342.61      361.87      9.36 o 
   2  -5   6       16.08       15.87      1.20 o 
   3  -5   6      169.03      175.88      5.03 o 
  -7  -4   6       50.04       50.62      1.86 o 
  -6  -4   6      172.62      168.69      4.54 o 
  -5  -4   6      217.24      226.05      5.49 o 
  -4  -4   6      276.40      276.69      6.60 o 
  -3  -4   6      116.68      116.24      1.98 o 
  -2  -4   6      243.44      233.74      3.03 o 
  -1  -4   6       47.84       46.78      0.94 o 
   0  -4   6      322.71      318.61      4.74 o 
   1  -4   6       82.66       85.54      1.94 o 
   2  -4   6       54.31       52.05      1.46 o 
   3  -4   6      226.41      217.96      5.34 o 
   4  -4   6       11.65       10.45      0.96 o 
  -7  -3   6       61.90       57.57      2.06 o 
  -6  -3   6      225.83      225.64      5.53 o 
  -5  -3   6       78.28       75.75      2.43 o 
  -4  -3   6       95.74       95.77      1.78 o 
  -3  -3   6      143.04      137.19      2.28 o 
  -2  -3   6       99.52      100.96      1.39 o 
  -1  -3   6      528.47      510.21      5.96 o 
   0  -3   6      496.88      494.33      8.39 o 
   1  -3   6      138.86      134.51      2.31 o 
   2  -3   6       42.23       46.40      1.79 o 
   3  -3   6       69.44       66.02      2.19 o 
   4  -3   6      209.35      203.31      3.50 o 
   5  -3   6      239.56      234.06      5.49 o 
   6  -3   6       36.38       32.46      1.38 o 
  -9  -2   6       19.79       21.43      1.30 o 
  -8  -2   6      105.69      105.09      3.50 o 
  -7  -2   6       31.25       32.91      1.12 o 
  -6  -2   6      293.48      289.38      6.90 o 
  -5  -2   6     1121.07     1172.64     17.92 o 
  -4  -2   6       53.92       58.78      1.20 o 
  -3  -2   6     1020.95     1051.76     13.94 o 
  -2  -2   6      849.60      870.43     10.24 o 
  -1  -2   6      306.50      300.54      4.40 o 
   0  -2   6      186.15      186.09      2.91 o 
   1  -2   6     1213.81     1254.41     16.65 o 
   2  -2   6        3.67        3.92      0.40 o 
   3  -2   6      532.20      537.41     11.36 o 
   4  -2   6        5.83        6.59      0.81 o 
   5  -2   6       49.13       48.66      1.84 o 
   6  -2   6       58.88       59.93      2.04 o 
  -9  -1   6       21.48       20.77      0.85 o 
  -8  -1   6       95.47       97.90      2.15 o 
  -7  -1   6      568.70      570.44      7.41 o 
  -6  -1   6      128.68      123.02      2.01 o 
  -5  -1   6       57.16       53.15      0.97 o 
  -4  -1   6        1.79        2.53      0.37 o 
  -3  -1   6      112.83      124.20      2.02 o 
  -2  -1   6      102.18      114.37      2.01 o 
  -1  -1   6     1191.99     1192.22     20.83 o 
   0  -1   6      212.35      210.87      4.20 o 
   1  -1   6      807.51      824.39     10.93 o 
   2  -1   6      252.70      250.37      2.86 o 
   3  -1   6      425.62      411.67      4.44 o 
   4  -1   6      177.07      178.01      3.48 o 
   5  -1   6      154.27      151.92      3.95 o 
   6  -1   6        0.98        1.65      0.55 o 
   7  -1   6        1.24        1.67      0.37 o 
  -9   0   6      101.33      100.35      1.69 o 
  -8   0   6      328.03      320.92      4.37 o 
  -7   0   6      258.13      249.57      3.05 o 
  -6   0   6       53.66       56.95      1.01 o 
  -5   0   6       51.00       51.11      0.71 o 
  -4   0   6      641.70      681.62      6.27 o 
  -3   0   6       80.10       90.28      1.64 o 
  -2   0   6       10.12        8.98      0.36 o 
  -1   0   6       18.26       18.97      0.60 o 
   0   0   6      229.35      251.49      3.95 o 
   1   0   6     1405.39     1390.55     13.87 o 
   2   0   6       11.14       12.50      0.36 o 
   3   0   6     1064.18     1036.04     10.14 o 
   4   0   6      131.10      136.99      2.34 o 
   5   0   6       13.55       14.53      0.64 o 
   6   0   6       15.30       15.93      0.63 o 
   7   0   6      219.27      229.81      4.05 o 
  -9   1   6       21.06       22.40      0.70 o 
  -8   1   6       94.65       95.88      1.71 o 
  -7   1   6      570.99      571.69      6.44 o 
  -6   1   6      128.49      122.84      1.72 o 
  -5   1   6       57.61       52.09      0.79 o 
  -4   1   6        2.01        2.17      0.20 o 
  -3   1   6      113.24      122.32      1.72 o 
  -2   1   6      102.31      114.40      2.05 o 
  -1   1   6     1189.34     1208.59     17.66 o 
   0   1   6      213.53      213.19      4.36 o 
   1   1   6      808.16      815.69      7.58 o 
   2   1   6      252.18      254.47      2.58 o 
   3   1   6      425.90      408.43      4.26 o 
   4   1   6      175.72      178.05      2.75 o 
   5   1   6      154.80      151.00      2.15 o 
   6   1   6        1.08        1.04      0.27 o 
   7   1   6        1.33        1.56      0.29 o 
  -9   2   6       20.08       22.22      0.68 o 
  -8   2   6      104.43      104.35      1.80 o 
  -7   2   6       31.19       30.80      0.75 o 
  -6   2   6      293.60      293.26      3.48 o 
  -5   2   6     1121.68     1147.78     10.76 o 
  -4   2   6       52.79       54.50      0.81 o 
  -3   2   6     1020.79     1051.10      9.54 o 
  -2   2   6      852.73      878.22      9.53 o 
  -1   2   6      304.57      307.84      3.01 o 
   0   2   6      186.36      186.90      2.13 o 
   1   2   6     1209.34     1270.29     11.41 o 
   2   2   6        3.57        3.73      0.29 o 
   3   2   6      535.51      532.28      6.16 o 
   4   2   6        5.55        7.07      0.51 o 
   5   2   6       49.38       47.58      0.98 o 
   6   2   6       58.65       63.04      1.16 o 
  -9   3   6       69.46       70.72      1.63 o 
  -8   3   6       83.38       83.02      1.52 o 
  -7   3   6       60.85       60.16      1.13 o 
  -6   3   6      226.38      223.07      2.80 o 
  -5   3   6       78.78       78.55      1.26 o 
  -4   3   6       95.41       94.96      1.22 o 
  -3   3   6      142.50      135.94      1.56 o 
  -2   3   6      100.31       98.98      1.00 o 
  -1   3   6      533.72      509.41      4.18 o 
   0   3   6      495.72      495.09      5.07 o 
   1   3   6      137.43      134.23      1.69 o 
   2   3   6       42.96       47.82      0.93 o 
   3   3   6       69.30       61.74      1.11 o 
   4   3   6      210.96      206.32      3.28 o 
   5   3   6      236.60      236.15      3.92 o 
   6   3   6       35.45       35.27      0.92 o 
  -8   4   6       13.86       12.85      0.55 o 
  -7   4   6       49.90       50.17      0.96 o 
  -6   4   6      173.48      178.26      2.32 o 
  -5   4   6      216.58      219.00      2.76 o 
  -4   4   6      275.67      279.66      3.35 o 
  -3   4   6      119.09      115.00      1.39 o 
  -2   4   6      239.30      237.31      2.13 o 
  -1   4   6       47.30       46.59      0.70 o 
   0   4   6      322.07      323.90      3.21 o 
   1   4   6       83.72       82.43      1.33 o 
   2   4   6       54.60       54.96      1.02 o 
   3   4   6      223.58      224.91      2.80 o 
   4   4   6       12.78       10.65      0.72 o 
   5   4   6       69.51       71.87      1.46 o 
   6   4   6        9.76        9.83      0.59 o 
  -7   5   6      697.16      670.99      8.53 o 
  -6   5   6       24.93       23.52      0.77 o 
  -5   5   6      301.45      305.99      3.62 o 
  -4   5   6       64.89       69.72      1.26 o 
  -3   5   6      129.05      127.54      1.65 o 
  -2   5   6      301.39      304.74      2.99 o 
  -1   5   6      822.59      829.33      7.37 o 
   0   5   6       88.62       88.04      1.27 o 
   1   5   6      340.15      355.83      4.15 o 
   2   5   6       16.18       15.09      0.56 o 
   3   5   6      168.28      170.24      2.25 o 
   4   5   6        3.25        4.43      0.44 o 
   5   5   6      148.82      156.80      3.80 o 
  -6   6   6       30.95       27.47      1.00 o 
  -5   6   6      319.17      307.87      4.61 o 
  -4   6   6        9.88       10.47      0.61 o 
  -3   6   6      260.55      270.96      3.44 o 
  -2   6   6      160.78      163.95      2.02 o 
  -1   6   6      133.44      131.32      1.71 o 
   0   6   6       24.51       25.86      0.83 o 
   1   6   6      248.51      256.05      3.69 o 
   2   6   6       30.81       29.19      1.07 o 
   3   6   6       22.29       24.13      0.75 o 
   4   6   6       17.73       18.63      1.27 o 
  -5   7   6      140.09      131.66      2.60 o 
  -4   7   6       66.49       70.45      1.45 o 
  -3   7   6       16.14       17.62      0.57 o 
  -2   7   6        5.64        4.82      0.33 o 
  -1   7   6      166.18      166.27      2.61 o 
   0   7   6       11.03       10.24      0.55 o 
   1   7   6       67.62       69.18      1.71 o 
   2   7   6       58.76       61.09      1.50 o 
  -4  -7   7       41.52       43.17      1.54 o 
  -3  -7   7        8.12        8.88      0.77 o 
  -2  -7   7        4.92        4.89      0.64 o 
  -1  -7   7        2.91        4.35      0.60 o 
   0  -7   7       89.04       88.66      2.95 o 
  -6  -6   7      211.86      212.83      5.19 o 
  -5  -6   7      326.71      322.94      7.52 o 
  -4  -6   7       25.75       28.86      1.35 o 
  -3  -6   7      263.81      275.33      6.49 o 
  -2  -6   7       23.08       24.93      1.31 o 
  -1  -6   7       31.30       31.64      1.46 o 
   0  -6   7       52.63       56.81      2.35 o 
   1  -6   7      174.53      178.59      5.08 o 
   2  -6   7      160.69      168.36      4.82 o 
  -7  -5   7      276.47      281.86      4.59 o 
  -6  -5   7       74.40       78.84      1.76 o 
  -5  -5   7      107.17      101.96      2.15 o 
  -4  -5   7       41.89       38.95      1.22 o 
  -3  -5   7      443.78      444.76      6.93 o 
  -2  -5   7       91.99       93.23      2.02 o 
  -1  -5   7       81.07       73.50      1.72 o 
   0  -5   7      218.44      208.61      3.91 o 
   1  -5   7       29.71       31.32      1.11 o 
  -7  -4   7       24.12       25.46      1.26 o 
  -6  -4   7      121.23      124.92      3.50 o 
  -5  -4   7      206.16      207.93      5.36 o 
  -4  -4   7      183.57      185.01      3.38 o 
  -3  -4   7       46.12       46.55      1.31 o 
  -2  -4   7      160.43      154.85      2.84 o 
  -1  -4   7        8.28        8.62      0.59 o 
   0  -4   7      782.08      810.61     16.54 o 
   1  -4   7       71.39       75.11      2.41 o 
   2  -4   7       22.82       24.52      1.35 o 
   3  -4   7      212.38      207.86      5.08 o 
   4  -4   7       27.01       26.25      0.89 o 
  -7  -3   7       24.73       24.74      1.27 o 
  -6  -3   7       96.99       91.43      2.83 o 
  -5  -3   7       12.69       14.05      1.00 o 
  -4  -3   7      112.38      121.70      3.38 o 
  -3  -3   7        9.53        8.39      0.42 o 
  -2  -3   7      104.31      114.94      1.93 o 
  -1  -3   7      800.38      733.60      8.46 o 
   0  -3   7       14.90       14.27      0.78 o 
   1  -3   7       59.80       56.33      2.02 o 
   2  -3   7      113.90      101.87      3.01 o 
   3  -3   7      330.33      323.12      5.11 o 
   4  -3   7       97.88       90.92      1.89 o 
   5  -3   7        2.53        2.69      0.60 o 
  -7  -2   7       68.72       70.52      2.34 o 
  -6  -2   7       72.17       69.35      2.35 o 
  -5  -2   7       76.39       73.41      2.45 o 
  -4  -2   7       11.55       11.59      0.53 o 
  -3  -2   7       94.33       98.63      1.71 o 
  -2  -2   7       29.66       26.95      0.75 o 
  -1  -2   7        4.60        5.43      0.42 o 
   0  -2   7      176.80      188.70      3.01 o 
   1  -2   7        2.03        3.32      0.46 o 
   2  -2   7       93.63       88.56      2.69 o 
   3  -2   7       26.09       25.71      0.96 o 
   4  -2   7        0.86        1.48      0.40 o 
   5  -2   7       36.60       37.61      1.54 o 
   6  -2   7       55.13       58.16      1.82 o 
  -9  -1   7       16.43       16.58      0.74 o 
  -8  -1   7       24.62       25.84      0.97 o 
  -7  -1   7       45.21       45.37      1.26 o 
  -6  -1   7      206.36      209.79      3.61 o 
  -5  -1   7       12.72       11.64      0.46 o 
  -4  -1   7      342.44      319.88      4.70 o 
  -3  -1   7       53.81       44.82      1.02 o 
  -2  -1   7       89.13       82.79      1.23 o 
  -1  -1   7       65.62       69.78      1.13 o 
   0  -1   7      583.70      552.73      6.33 o 
   1  -1   7       50.33       48.68      0.94 o 
   2  -1   7      271.82      263.81      4.24 o 
   3  -1   7      419.03      411.25      5.49 o 
   4  -1   7       39.37       38.89      1.65 o 
   5  -1   7       93.88       94.91      2.75 o 
   6  -1   7       31.11       32.73      1.35 o 
  -9   0   7       21.90       19.11      0.81 o 
  -8   0   7       26.26       25.43      0.66 o 
  -7   0   7       59.16       58.31      1.05 o 
  -6   0   7        0.04        0.40      0.23 o 
  -5   0   7        8.43        8.96      0.41 o 
  -4   0   7      106.75      109.19      1.54 o 
  -3   0   7        8.22        8.28      0.34 o 
  -2   0   7        9.44        9.16      0.34 o 
  -1   0   7        3.82        4.06      0.26 o 
   0   0   7       57.04       59.83      0.90 o 
   1   0   7       20.32       21.33      0.52 o 
   2   0   7      248.42      237.09      2.61 o 
   3   0   7        0.12        0.81      0.26 o 
   4   0   7        3.63        3.39      0.41 o 
   5   0   7       58.02       59.49      1.24 o 
   6   0   7       33.83       37.02      1.11 o 
  -9   1   7       15.34       17.48      0.60 o 
  -8   1   7       23.89       25.65      0.67 o 
  -7   1   7       46.60       46.38      0.93 o 
  -6   1   7      207.41      207.46      2.62 o 
  -5   1   7       12.46       12.68      0.42 o 
  -4   1   7      341.46      325.61      3.48 o 
  -3   1   7       53.20       46.01      0.89 o 
  -2   1   7       88.21       85.30      1.15 o 
  -1   1   7       67.14       66.10      1.63 o 
   0   1   7      584.15      556.05      6.44 o 
   1   1   7       50.27       48.92      0.78 o 
   2   1   7      270.49      260.60      2.88 o 
   3   1   7      418.53      415.13      4.69 o 
   4   1   7       38.60       38.40      1.00 o 
   5   1   7       92.30       92.96      1.52 o 
   6   1   7       30.43       31.77      0.81 o 
  -9   2   7       92.77       97.12      1.61 o 
  -8   2   7       30.57       30.65      0.72 o 
  -7   2   7       69.02       69.08      1.19 o 
  -6   2   7       73.09       70.80      1.20 o 
  -5   2   7       76.68       80.72      1.28 o 
  -4   2   7       11.61       11.63      0.38 o 
  -3   2   7       95.46       96.07      1.52 o 
  -2   2   7       29.83       27.24      0.52 o 
  -1   2   7        4.46        5.33      0.30 o 
   0   2   7      178.47      190.19      2.05 o 
   1   2   7        2.24        2.31      0.23 o 
   2   2   7       92.69       90.61      1.63 o 
   3   2   7       25.65       26.16      0.81 o 
   4   2   7        0.71        1.07      0.31 o 
   5   2   7       36.78       37.10      0.98 o 
   6   2   7       55.06       55.10      1.20 o 
  -8   3   7      185.63      185.75      2.36 o 
  -7   3   7       25.19       24.90      0.67 o 
  -6   3   7       96.81       93.78      1.46 o 
  -5   3   7       12.55       14.77      0.57 o 
  -4   3   7      112.13      121.45      1.72 o 
  -3   3   7        9.01        9.57      0.40 o 
  -2   3   7      103.41      114.04      1.34 o 
  -1   3   7      798.75      746.94      7.02 o 
   0   3   7       14.87       13.94      0.45 o 
   1   3   7       59.05       55.05      1.02 o 
   2   3   7      114.66      103.93      1.56 o 
   3   3   7      330.41      320.78      4.43 o 
   4   3   7       98.14       90.95      2.12 o 
   5   3   7        2.80        3.20      0.40 o 
  -8   4   7      221.90      227.73      3.17 o 
  -7   4   7       24.18       25.56      0.66 o 
  -6   4   7      123.15      124.88      1.79 o 
  -5   4   7      206.18      218.44      2.75 o 
  -4   4   7      184.88      186.58      2.86 o 
  -3   4   7       45.42       47.37      0.93 o 
  -2   4   7      160.65      149.63      1.68 o 
  -1   4   7        8.19        9.06      0.41 o 
   0   4   7      783.83      795.91      8.60 o 
   1   4   7       70.94       72.01      1.23 o 
   2   4   7       23.02       24.86      0.68 o 
   3   4   7      209.80      210.37      2.65 o 
   4   4   7       26.87       26.09      1.00 o 
   5   4   7        8.92        8.60      0.59 o 
  -7   5   7      277.87      283.87      4.95 o 
  -6   5   7       74.95       79.69      1.50 o 
  -5   5   7      108.50      101.95      1.82 o 
  -4   5   7       42.50       39.45      1.00 o 
  -3   5   7      443.04      439.57      4.61 o 
  -2   5   7       90.53       95.58      1.22 o 
  -1   5   7       80.28       77.58      1.16 o 
   0   5   7      218.57      213.09      2.71 o 
   1   5   7       30.26       31.65      0.78 o 
   2   5   7      133.94      134.92      1.87 o 
   3   5   7       22.70       21.82      0.61 o 
   4   5   7      101.19      102.85      2.15 o 
  -6   6   7      212.16      225.63      5.90 o 
  -5   6   7      327.39      329.58      5.67 o 
  -4   6   7       25.74       26.61      0.86 o 
  -3   6   7      264.46      270.33      3.42 o 
  -2   6   7       22.72       25.94      0.63 o 
  -1   6   7       31.51       33.17      0.92 o 
   0   6   7       52.47       58.67      1.26 o 
   1   6   7      174.84      174.56      2.68 o 
   2   6   7      160.19      171.47      2.57 o 
  -4   7   7       41.83       41.63      1.16 o 
  -3   7   7        7.88        6.75      0.40 o 
  -2   7   7        4.71        4.91      0.41 o 
  -1   7   7        2.90        3.91      0.40 o 
   0   7   7       89.22       92.89      1.84 o 
   1   7   7       13.92       13.34      0.67 o 
  -5  -6   8      314.70      327.29      7.35 o 
  -4  -6   8       14.12       12.30      0.87 o 
  -3  -6   8      133.22      140.94      3.70 o 
  -2  -6   8       19.37       19.50      1.08 o 
  -1  -6   8       10.73       11.08      1.05 o 
  -6  -5   8       70.36       68.94      1.57 o 
  -5  -5   8      105.95      105.68      2.17 o 
  -4  -5   8       32.26       34.89      1.11 o 
  -3  -5   8      165.78      165.25      3.05 o 
  -2  -5   8        2.42        2.34      0.41 o 
  -1  -5   8        2.14        2.42      0.66 o 
   0  -5   8        2.86        2.24      0.64 o 
   1  -5   8      327.48      330.32      7.42 o 
  -7  -4   8        6.02        4.78      0.60 o 
  -6  -4   8       32.96       31.50      1.07 o 
  -5  -4   8      266.11      266.69      4.56 o 
  -4  -4   8       27.92       28.34      1.04 o 
  -3  -4   8      383.20      373.53      5.97 o 
  -2  -4   8      108.23      104.67      2.17 o 
  -1  -4   8      211.71      205.13      5.11 o 
   0  -4   8      278.13      267.02      6.26 o 
   1  -4   8      181.42      169.42      4.37 o 
   2  -4   8       11.56       16.48      1.13 o 
   3  -4   8      119.46      122.52      2.30 o 
   4  -4   8      126.75      126.45      3.18 o 
  -8  -3   8       78.30       84.89      2.50 o 
  -7  -3   8      149.46      150.28      4.03 o 
  -6  -3   8       64.15       66.01      2.27 o 
  -5  -3   8       88.25       84.78      2.68 o 
  -4  -3   8       54.09       53.26      1.43 o 
  -3  -3   8      177.76      175.12      3.17 o 
  -2  -3   8      221.41      217.58      3.77 o 
  -1  -3   8       13.78       11.86      1.12 o 
   0  -3   8      258.95      261.54      6.04 o 
   1  -3   8       99.57      103.15      3.06 o 
   2  -3   8      225.77      222.99      3.76 o 
   3  -3   8      141.51      142.02      2.61 o 
   4  -3   8       54.43       61.62      2.01 o 
  -7  -2   8      130.63      126.25      3.57 o 
  -6  -2   8       73.23       76.65      2.50 o 
  -5  -2   8      141.43      157.32      4.18 o 
  -4  -2   8       14.53       15.47      0.75 o 
  -3  -2   8       98.55       90.33      1.94 o 
  -2  -2   8       60.91       59.41      1.15 o 
  -1  -2   8      211.16      213.52      5.15 o 
   0  -2   8       10.90       11.45      0.67 o 
   1  -2   8       27.40       27.41      0.97 o 
   2  -2   8       71.18       76.08      1.71 o 
   3  -2   8       51.35       50.17      1.31 o 
   4  -2   8       12.45       12.46      0.98 o 
   5  -2   8        9.38        9.39      0.78 o 
  -8  -1   8       32.85       33.29      1.50 o 
  -7  -1   8      138.89      134.39      3.85 o 
  -6  -1   8      238.40      243.88      6.00 o 
  -5  -1   8       33.53       30.71      1.43 o 
  -4  -1   8      145.94      141.22      2.68 o 
  -3  -1   8       71.28       64.76      1.28 o 
  -2  -1   8      252.13      240.55      2.90 o 
  -1  -1   8      191.55      193.32      2.56 o 
   0  -1   8       67.12       67.09      1.28 o 
   1  -1   8      122.46      124.93      2.38 o 
   2  -1   8       68.20       69.81      1.60 o 
   3  -1   8      132.54      126.41      2.42 o 
   4  -1   8        9.58       11.12      0.96 o 
   5  -1   8      216.62      219.48      5.02 o 
  -9   0   8        2.27        3.17      0.56 o 
  -8   0   8      278.30      264.09      4.37 o 
  -7   0   8        1.25        1.04      0.29 o 
  -6   0   8      165.37      172.04      2.53 o 
  -5   0   8       98.23      107.58      2.19 o 
  -4   0   8       65.43       59.24      1.07 o 
  -3   0   8      443.30      427.65      5.40 o 
  -2   0   8      618.39      605.37      6.33 o 
  -1   0   8      159.77      165.51      2.24 o 
   0   0   8      907.56      900.04      9.61 o 
   1   0   8     1188.06     1171.82     13.57 o 
   2   0   8       10.81       10.84      0.55 o 
   3   0   8       79.09       83.80      1.56 o 
   4   0   8       77.38       78.06      1.89 o 
   5   0   8      120.60      124.55      3.27 o 
  -9   1   8       71.93       71.71      1.63 o 
  -8   1   8       32.61       33.62      0.75 o 
  -7   1   8      140.12      141.87      1.94 o 
  -6   1   8      237.90      242.84      3.36 o 
  -5   1   8       32.90       31.25      0.83 o 
  -4   1   8      145.09      141.20      2.66 o 
  -3   1   8       71.64       65.12      1.52 o 
  -2   1   8      252.06      242.35      3.24 o 
  -1   1   8      191.00      195.01      2.88 o 
   0   1   8       66.77       64.83      1.30 o 
   1   1   8      122.20      121.89      1.90 o 
   2   1   8       69.64       67.95      1.16 o 
   3   1   8      132.40      127.74      1.79 o 
   4   1   8        9.82       10.35      0.49 o 
   5   1   8      215.94      215.29      2.73 o 
  -8   2   8      198.14      196.35      2.47 o 
  -7   2   8      130.43      127.63      1.80 o 
  -6   2   8       73.32       76.56      1.27 o 
  -5   2   8      141.41      157.68      2.12 o 
  -4   2   8       14.58       14.73      0.74 o 
  -3   2   8       98.21       92.35      1.94 o 
  -2   2   8       60.67       58.60      1.13 o 
  -1   2   8      209.27      211.73      3.13 o 
   0   2   8       11.13       12.68      0.77 o 
   1   2   8       27.16       28.55      0.83 o 
   2   2   8       71.38       74.93      1.48 o 
   3   2   8       51.12       49.50      1.13 o 
   4   2   8       12.67       14.66      0.79 o 
   5   2   8        9.15        8.64      0.60 o 
  -8   3   8       79.14       85.22      1.28 o 
  -7   3   8      149.70      155.01      2.06 o 
  -6   3   8       64.50       67.00      1.16 o 
  -5   3   8       89.24       85.43      1.61 o 
  -4   3   8       54.27       54.57      1.20 o 
  -3   3   8      177.90      171.77      2.51 o 
  -2   3   8      224.85      218.76      2.61 o 
  -1   3   8       13.48       13.67      0.57 o 
   0   3   8      261.80      253.01      3.09 o 
   1   3   8       98.80      105.08      1.57 o 
   2   3   8      225.35      220.62      3.24 o 
   3   3   8      142.14      139.76      2.23 o 
   4   3   8       54.28       59.26      1.54 o 
  -7   4   8        5.96        6.27      0.45 o 
  -6   4   8       33.04       31.76      0.87 o 
  -5   4   8      264.83      271.97      3.87 o 
  -4   4   8       26.82       28.66      0.85 o 
  -3   4   8      382.73      369.79      4.28 o 
  -2   4   8      108.75      103.57      1.50 o 
  -1   4   8      211.90      209.34      2.65 o 
   0   4   8      275.68      266.75      3.24 o 
   1   4   8      182.12      173.35      2.27 o 
   2   4   8       11.45       15.88      0.64 o 
   3   4   8      119.73      120.64      1.97 o 
   4   4   8      125.94      124.93      2.50 o 
  -6   5   8       70.25       69.67      1.33 o 
  -5   5   8      105.21      108.17      1.84 o 
  -4   5   8       33.32       33.51      0.90 o 
  -3   5   8      166.19      166.07      2.19 o 
  -2   5   8        2.60        2.61      0.27 o 
  -1   5   8        2.19        2.20      0.30 o 
   0   5   8        2.85        3.73      0.36 o 
   1   5   8      330.68      336.05      3.89 o 
   2   5   8        9.66       11.82      0.56 o 
   3   5   8      125.48      121.61      2.45 o 
  -5   6   8      315.01      321.26      5.51 o 
  -4   6   8       13.93       12.26      0.68 o 
  -3   6   8      133.96      138.65      2.17 o 
  -2   6   8       19.14       18.41      0.67 o 
  -1   6   8       10.70       11.18      0.55 o 
   0   6   8       57.21       56.60      1.00 o 
   1   6   8       50.50       51.12      1.00 o 
  -3  -6   9       80.03       85.45      2.46 o 
  -6  -5   9       11.02       12.38      0.79 o 
  -5  -5   9       65.77       68.84      1.54 o 
  -4  -5   9       29.20       29.78      0.98 o 
  -3  -5   9       55.14       56.02      1.38 o 
  -2  -5   9       13.63       12.96      1.04 o 
  -1  -5   9       40.81       42.92      1.68 o 
   0  -5   9       58.32       60.57      2.02 o 
   1  -5   9        6.77        8.55      0.57 o 
   2  -5   9       85.13       91.41      2.46 o 
  -7  -4   9      124.99      134.90      2.50 o 
  -6  -4   9      153.54      155.64      2.84 o 
  -5  -4   9       44.46       50.89      1.37 o 
  -4  -4   9       68.01       72.47      1.69 o 
  -3  -4   9        5.27        6.67      0.59 o 
  -2  -4   9      112.78      109.25      2.23 o 
  -1  -4   9       22.85       22.26      1.33 o 
   0  -4   9       25.67       26.99      1.42 o 
   1  -4   9      100.76      107.65      2.15 o 
   2  -4   9       29.70       28.18      0.93 o 
  -7  -3   9      152.63      150.15      2.79 o 
  -6  -3   9       91.07       95.21      2.06 o 
  -5  -3   9      248.34      242.72      4.17 o 
  -4  -3   9        0.74        0.48      0.34 o 
  -3  -3   9      120.08      108.17      2.25 o 
  -2  -3   9       29.90       28.25      1.01 o 
  -1  -3   9      352.39      336.59      5.30 o 
   0  -3   9        1.70        1.31      0.38 o 
   1  -3   9       22.05       23.10      0.90 o 
   2  -3   9       12.07       10.81      0.66 o 
   3  -3   9       19.37       19.76      0.77 o 
  -8  -2   9      125.74      127.90      2.38 o 
  -7  -2   9       52.20       54.57      1.42 o 
  -6  -2   9       99.61      102.88      2.19 o 
  -5  -2   9       58.00       56.00      1.48 o 
  -4  -2   9       16.07       16.95      0.83 o 
  -3  -2   9      218.64      217.62      3.81 o 
  -2  -2   9       25.37       24.61      0.93 o 
  -1  -2   9      110.89      114.64      2.25 o 
   0  -2   9      155.26      152.03      2.80 o 
   1  -2   9      101.00       98.27      2.04 o 
   2  -2   9       42.85       40.78      1.18 o 
   3  -2   9      135.95      142.69      2.54 o 
   4  -2   9       49.38       48.66      1.67 o 
  -8  -1   9       44.01       41.23      1.15 o 
  -7  -1   9      203.82      203.10      3.58 o 
  -6  -1   9      219.29      224.34      3.91 o 
  -5  -1   9       92.26       90.61      2.01 o 
  -4  -1   9      785.31      771.68     11.60 o 
  -3  -1   9      880.51      887.74     12.87 o 
  -2  -1   9      247.16      250.96      4.09 o 
  -1  -1   9     1034.70     1014.67     14.44 o 
   0  -1   9      371.78      364.44      5.64 o 
   1  -1   9       25.06       27.97      1.16 o 
   2  -1   9      813.73      819.29     11.86 o 
   3  -1   9      391.47      397.98      5.94 o 
   4  -1   9      134.77      140.17      3.47 o 
  -8   0   9        0.29        0.42      0.31 o 
  -7   0   9       68.15       68.33      1.61 o 
  -6   0   9       28.92       28.71      1.01 o 
  -5   0   9        9.37       10.92      0.57 o 
  -4   0   9       12.72       12.53      0.60 o 
  -3   0   9       13.80       12.18      0.57 o 
  -2   0   9        2.17        3.39      0.37 o 
  -1   0   9       27.58       28.37      0.96 o 
   0   0   9       41.05       39.36      1.13 o 
   1   0   9       27.75       27.32      0.96 o 
   2   0   9       22.03       21.82      0.86 o 
   3   0   9        1.34        1.31      0.38 o 
   4   0   9      198.27      204.91      4.81 o 
  -8   1   9       43.14       43.40      1.15 o 
  -7   1   9      204.69      204.50      3.57 o 
  -6   1   9      219.59      223.34      3.91 o 
  -5   1   9       93.11       92.45      2.01 o 
  -4   1   9      786.25      782.27     11.63 o 
  -3   1   9      882.03      849.78     12.86 o 
  -2   1   9      247.96      244.36      4.05 o 
  -1   1   9     1032.39     1007.62     14.43 o 
   0   1   9      372.92      355.26      5.60 o 
   1   1   9       24.93       23.36      0.89 o 
   2   1   9      811.01      821.23     11.81 o 
   3   1   9      393.33      382.62      4.37 o 
   4   1   9      135.94      131.81      2.62 o 
  -8   2   9      125.46      125.13      2.36 o 
  -7   2   9       52.09       56.59      1.42 o 
  -6   2   9       98.99      105.10      2.19 o 
  -5   2   9       57.91       56.95      1.46 o 
  -4   2   9       16.01       17.22      0.81 o 
  -3   2   9      217.63      221.10      3.81 o 
  -2   2   9       26.71       23.89      0.89 o 
  -1   2   9      111.96      113.74      2.23 o 
   0   2   9      155.73      153.32      2.77 o 
   1   2   9       99.84       95.28      1.98 o 
   2   2   9       43.49       40.49      1.01 o 
   3   2   9      136.25      137.42      2.17 o 
   4   2   9       49.16       46.57      1.26 o 
  -7   3   9      151.92      152.88      2.36 o 
  -6   3   9       91.09       98.34      1.75 o 
  -5   3   9      247.24      241.52      4.17 o 
  -4   3   9        0.69        0.83      0.36 o 
  -3   3   9      119.51      109.93      1.80 o 
  -2   3   9       29.47       28.99      0.97 o 
  -1   3   9      350.54      329.34      5.26 o 
   0   3   9        1.80        1.27      0.36 o 
   1   3   9       22.08       22.18      0.74 o 
   2   3   9       12.40       11.15      0.55 o 
   3   3   9       19.36       21.18      0.67 o 
  -7   4   9      124.25      140.40      2.51 o 
  -6   4   9      154.72      155.34      2.39 o 
  -5   4   9       44.58       49.43      1.11 o 
  -4   4   9       67.75       71.49      1.68 o 
  -3   4   9        5.29        5.58      0.42 o 
  -2   4   9      114.10      110.53      2.19 o 
  -1   4   9       22.78       23.03      0.86 o 
   0   4   9       26.53       31.57      1.02 o 
   1   4   9      100.82      110.48      1.86 o 
   2   4   9       29.32       29.49      0.79 o 
   3   4   9       50.99       53.67      1.75 o 
  -6   5   9       11.12       11.63      0.89 o 
  -5   5   9       65.89       67.87      1.28 o 
  -4   5   9       28.03       30.08      0.82 o 
  -3   5   9       54.96       53.06      1.08 o 
  -2   5   9       13.47       13.75      0.67 o 
  -1   5   9       41.85       42.09      1.15 o 
   0   5   9       57.32       60.32      1.22 o 
   1   5   9        6.62        8.23      0.46 o 
  -2   6   9       48.90       44.82      1.54 o 
  -1   6   9        0.65        0.72      0.44 o 
  -3  -5  10       52.22       46.45      1.16 o 
  -2  -5  10        2.53        2.51      0.60 o 
  -1  -5  10       42.38       48.45      1.16 o 
  -6  -4  10      186.30      175.83      4.32 o 
  -5  -4  10      474.91      465.61      7.16 o 
  -4  -4  10      197.48      203.92      3.51 o 
  -3  -4  10      237.86      230.46      3.89 o 
  -2  -4  10      497.48      466.98      9.91 o 
  -1  -4  10      147.01      140.32      2.58 o 
   0  -4  10      224.96      229.59      3.77 o 
   1  -4  10      379.13      345.80      7.71 o 
  -7  -3  10       83.35       76.82      2.32 o 
  -6  -3  10      162.67      161.67      2.91 o 
  -5  -3  10      174.09      169.31      3.10 o 
  -4  -3  10      271.23      266.84      4.46 o 
  -3  -3  10       38.17       41.86      1.22 o 
  -2  -3  10      164.41      165.02      2.94 o 
  -1  -3  10      242.28      237.76      3.95 o 
   0  -3  10       97.08      101.57      2.04 o 
   1  -3  10       25.02       24.34      0.87 o 
   2  -3  10       55.05       47.76      1.18 o 
  -7  -2  10       16.83       17.03      0.72 o 
  -6  -2  10       68.84       69.08      1.61 o 
  -5  -2  10      213.82      226.61      3.87 o 
  -4  -2  10      172.13      165.18      3.02 o 
  -3  -2  10       69.80       67.46      1.63 o 
  -2  -2  10      142.85      144.90      2.68 o 
  -1  -2  10      127.96      131.14      2.46 o 
   0  -2  10       24.70       25.75      0.92 o 
   1  -2  10      102.44       96.22      1.94 o 
   2  -2  10       24.59       23.37      0.82 o 
   3  -2  10       37.52       35.89      1.38 o 
  -7  -1  10       11.82       12.72      0.68 o 
  -6  -1  10      171.14      173.00      3.13 o 
  -5  -1  10       43.83       41.98      1.24 o 
  -4  -1  10       77.86       75.65      1.75 o 
  -3  -1  10       46.07       42.36      1.24 o 
  -2  -1  10       59.24       56.32      1.41 o 
  -1  -1  10      251.29      260.95      4.25 o 
   0  -1  10       96.46       95.59      1.97 o 
   1  -1  10      197.06      193.33      3.32 o 
   2  -1  10      243.75      247.42      4.02 o 
   3  -1  10      153.16      157.08      2.64 o 
  -7   0  10      163.02      159.14      2.86 o 
  -6   0  10      653.16      645.66      9.74 o 
  -5   0  10      141.99      129.84      2.53 o 
  -4   0  10        9.55       11.40      0.96 o 
  -3   0  10      183.76      167.24      3.05 o 
  -2   0  10      517.09      498.86      7.48 o 
  -1   0  10       24.21       27.15      0.94 o 
   0   0  10      179.25      173.13      3.03 o 
   1   0  10        0.55        0.48      0.34 o 
   2   0  10        1.12        2.60      0.42 o 
   3   0  10       29.66       27.03      0.83 o 
  -7   1  10       12.83       12.96      0.66 o 
  -6   1  10      169.98      172.83      3.12 o 
  -5   1  10       43.72       44.21      1.24 o 
  -4   1  10       78.23       74.53      1.72 o 
  -3   1  10       44.86       44.00      1.23 o 
  -2   1  10       59.42       58.07      1.41 o 
  -1   1  10      249.52      257.07      4.22 o 
   0   1  10       97.30       94.27      1.94 o 
   1   1  10      197.92      192.74      3.28 o 
   2   1  10      244.55      247.94      3.99 o 
   3   1  10      151.73      146.05      3.61 o 
  -7   2  10       17.24       15.42      0.70 o 
  -6   2  10       68.56       69.20      1.60 o 
  -5   2  10      215.49      216.95      3.83 o 
  -4   2  10      169.36      160.37      3.01 o 
  -3   2  10       68.29       68.00      1.61 o 
  -2   2  10      144.76      146.72      2.68 o 
  -1   2  10      128.16      126.44      2.43 o 
   0   2  10       25.43       24.69      0.87 o 
   1   2  10      100.27       92.31      2.65 o 
   2   2  10       24.77       23.68      0.81 o 
  -7   3  10       82.43       81.27      1.67 o 
  -6   3  10      165.66      160.15      2.90 o 
  -5   3  10      175.63      174.34      3.12 o 
  -4   3  10      269.82      264.90      4.46 o 
  -3   3  10       37.21       39.04      1.68 o 
  -2   3  10      164.47      162.72      2.91 o 
  -1   3  10      246.20      235.71      5.44 o 
   0   3  10       96.94       98.26      2.00 o 
   1   3  10       25.71       23.45      1.13 o 
   2   3  10       54.46       49.40      1.18 o 
  -5   4  10      472.97      468.33     10.30 o 
  -4   4  10      198.54      199.78      3.48 o 
  -3   4  10      240.39      230.53      5.47 o 
  -2   4  10      495.48      477.99      7.12 o 
  -1   4  10      145.20      144.82      2.58 o 
   0   4  10      222.20      231.21      3.76 o 
   1   4  10      380.15      379.09      7.72 o 
  -4   5  10       31.68       30.41      1.23 o 
  -3   5  10       51.34       44.21      1.60 o 
  -2   5  10        2.40        2.64      0.38 o 
  -1   5  10       43.56       47.34      1.15 o 
  -3  -4  11      107.37      111.53      3.02 o 
  -2  -4  11        8.52       10.56      0.90 o 
  -5  -3  11        8.63        8.46      0.55 o 
  -4  -3  11      168.05      167.83      2.95 o 
  -3  -3  11      232.31      224.75      5.32 o 
  -2  -3  11       30.00       31.62      0.96 o 
  -1  -3  11       43.81       40.60      1.09 o 
   0  -3  11       13.59       15.33      0.66 o 
  -6  -2  11       10.26       10.43      0.60 o 
  -5  -2  11       11.24       12.01      0.67 o 
  -4  -2  11       22.01       23.20      0.87 o 
  -3  -2  11      112.56      110.53      3.14 o 
  -2  -2  11        5.21        5.81      0.52 o 
  -1  -2  11       32.10       30.73      0.97 o 
   0  -2  11       38.36       36.95      1.04 o 
   1  -2  11       84.36       86.19      2.39 o 
  -5  -1  11       29.64       28.27      0.96 o 
  -4  -1  11      430.73      433.32      6.75 o 
  -3  -1  11      291.38      291.10      6.74 o 
  -2  -1  11       17.16       16.63      0.74 o 
  -1  -1  11       70.35       74.99      1.61 o 
   0  -1  11      216.22      222.73      3.62 o 
   1  -1  11        4.16        4.67      0.45 o 
  -7   0  11        9.65       10.32      0.79 o 
  -6   0  11      134.83      128.56      3.44 o 
  -5   0  11       48.36       49.28      1.84 o 
  -4   0  11       24.37       22.60      1.24 o 
  -2   0  11        1.27        1.49      0.51 o 
  -1   0  11       44.74       46.38      1.65 o 
   0   0  11        1.17        1.09      0.36 o 
   1   0  11       78.39       88.68      1.75 o 
   2   0  11      121.43      129.77      3.16 o 
  -6   1  11      253.56      262.40      4.29 o 
  -5   1  11       30.00       27.95      0.93 o 
  -4   1  11      432.45      434.78      6.75 o 
  -3   1  11      290.20      301.57      6.75 o 
  -2   1  11       16.91       16.97      0.72 o 
  -1   1  11       70.67       72.73      1.59 o 
   0   1  11      214.86      214.61      5.02 o 
   1   1  11        4.10        4.69      0.64 o 
  -6   2  11       10.38       10.30      0.56 o 
  -5   2  11       11.27       12.52      0.63 o 
  -4   2  11       22.59       21.18      0.82 o 
  -3   2  11      113.19      115.53      3.14 o 
  -2   2  11        5.32        6.00      0.51 o 
  -1   2  11       31.69       30.71      1.28 o 
   0   2  11       38.61       35.26      0.98 o 
   1   2  11       85.26       87.75      1.71 o 
  -5   3  11        8.79        8.79      0.55 o 
  -4   3  11      166.98      164.88      2.94 o 
  -2   3  11       29.32       30.12      0.92 o 
  -1   3  11       44.03       39.63      1.05 o 
   0   3  11       13.11       15.50      0.63 o 
  -3   4  11      107.59      115.67      3.02 o 
  -2   4  11        9.49        8.71      0.77 o 
  -1   4  11       17.22       19.00      1.00 o 
  -1  -1  12       44.74       38.69      1.38 o 
  -2   0  12      321.70      312.90      6.67 o 
  -1   0  12        5.19        4.44      0.59 o 
  -2   1  12       21.92       20.17      0.96 o 
  -1   1  12       45.19       43.66      1.43 o 
                                                 
